# Supplementary material for: Germline determinants of aberrant signaling pathways in cancer
Source: NPJ Precis Oncol. 2024 Mar 1;8:57. doi: 10.1038/s41698-024-00546-5 (PMC10907629; doi:10.1038/s41698-024-00546-5)
Supplement: Supplementary file 3 — Supplementary Data [file 41698_2024_546_MOESM3_ESM.xlsx]

## Sheet: Supplementary Data 1
Supplementary Data 1: association results
rsID	MAF in TCGA	p-value	FIRTH?	OR	L95	U95	Trait	Model	I2
rs1400422	0.061081	3.98872e-07	N	1.43447	1.2477	1.64919	Cell_Cycle	Additive	0
rs1400424	0.0611751	4.12419e-07	N	1.43324	1.24683	1.64752	Cell_Cycle	Additive	0
rs16952818	0.060662	8.02711e-07	N	1.42429	1.23764	1.6391	Cell_Cycle	Additive	0
rs16952821	0.0610234	4.49917e-07	N	1.4319	1.24555	1.64614	Cell_Cycle	Additive	0
rs7194103	0.0339269	2.93798e-07	N	0.040791	0.0120073	0.138574	Cell_Cycle	Recessive	0
rs10514576	0.104239	1.0956e-07	N	1.36195	1.21519	1.52645	Cell_Cycle_DEG	Additive	22.34
rs16960250	0.11795	4.28296e-08	N	1.35483	1.21536	1.51031	Cell_Cycle_DEG	Additive	8.32
rs10514576	0.104239	2.89712e-08	N	1.43122	1.26094	1.6245	Cell_Cycle_DEG	Dominant	24.64
rs16960250	0.11795	9.70692e-08	N	1.39368	1.23359	1.57454	Cell_Cycle_DEG	Dominant	9.83
rs7680550	0.0310663	1.2538e-07	N	4.3028	2.50463	7.39196	Cell_Cycle_DEG	Recessive	0
rs12686004	0.117238	8.11439e-07	N	3.40604	2.09296	5.54292	Cell_Cycle_DOWN	Additive	4.37
rs7807526	0.0643702	9.58574e-07	N	4.31563	2.40452	7.74568	Cell_Cycle_DOWN	Additive	0
rs11978430	0.0635337	2.2485e-07	N	5.79042	2.97841	11.2573	Cell_Cycle_DOWN	Dominant	0
rs4297017	0.0293203	8.56532e-07	N	6.39028	3.05323	13.3746	Cell_Cycle_DOWN	Dominant	0
rs4342507	0.0492455	1.64464e-07	N	5.55787	2.92448	10.5625	Cell_Cycle_DOWN	Dominant	0
rs4601231	0.0637023	1.02761e-07	N	5.86571	3.05742	11.2535	Cell_Cycle_DOWN	Dominant	0
rs6943753	0.0536805	6.43319e-07	N	5.21901	2.72295	10.0031	Cell_Cycle_DOWN	Dominant	0
rs7016069	0.0256395	4.00509e-07	N	6.88599	3.26545	14.5208	Cell_Cycle_DOWN	Dominant	0
rs7807526	0.0643702	1.28567e-07	N	6.07442	3.10965	11.8658	Cell_Cycle_DOWN	Dominant	0
rs7841302	0.0279603	9.81752e-07	N	6.41174	3.04704	13.4919	Cell_Cycle_DOWN	Dominant	0
rs1038138	0.107448	1.01016e-09	N	17.4495	6.97108	43.6782	Cell_Cycle_DOWN	Recessive	15.09
rs10421383	0.0356112	7.09458e-07	N	30.3097	7.87013	116.73	Cell_Cycle_DOWN	Recessive	0
rs10732757	0.322293	7.24457e-07	N	4.94395	2.62733	9.30325	Cell_Cycle_DOWN	Recessive	0
rs10975588	0.0295373	3.03641e-07	N	119.063	19.1134	741.671	Cell_Cycle_DOWN	Recessive	0
rs11710365	0.0561701	9.96408e-07	N	23.0728	6.56171	81.1303	Cell_Cycle_DOWN	Recessive	0
rs11792014	0.0704128	9.02884e-07	N	23.0263	6.58632	80.5018	Cell_Cycle_DOWN	Recessive	0
rs12004803	0.0139502	2.94458e-07	N	88.9175	15.9925	494.376	Cell_Cycle_DOWN	Recessive	0
rs12326910	0.0611305	7.9248e-09	N	26.1994	8.64028	79.443	Cell_Cycle_DOWN	Recessive	0
rs12429339	0.10813	8.98469e-07	N	11.4604	4.33131	30.3234	Cell_Cycle_DOWN	Recessive	0
rs12622038	0.228171	3.31214e-07	N	6.62294	3.20487	13.6865	Cell_Cycle_DOWN	Recessive	22.1
rs12648256	0.0677546	9.59572e-07	N	17.0888	5.4905	53.1879	Cell_Cycle_DOWN	Recessive	44.12
rs12686004	0.117238	6.70759e-08	N	12.1058	4.89586	29.9335	Cell_Cycle_DOWN	Recessive	3.65
rs13082427	0.0375346	1.89396e-08	N	44.3615	11.8239	166.438	Cell_Cycle_DOWN	Recessive	0
rs13100237	0.113296	1.25844e-07	N	11.2392	4.58195	27.5688	Cell_Cycle_DOWN	Recessive	0
rs13108758	0.0321577	5.32064e-09	N	54.0086	14.1486	206.164	Cell_Cycle_DOWN	Recessive	0
rs16851413	0.0344053	3.72572e-08	N	54.4466	13.1137	226.056	Cell_Cycle_DOWN	Recessive	0
rs16852607	0.0672477	5.70444e-07	N	20.7031	6.31333	67.891	Cell_Cycle_DOWN	Recessive	0
rs16874048	0.0488592	8.33072e-08	N	32.0173	9.01363	113.729	Cell_Cycle_DOWN	Recessive	0
rs17118780	0.0143615	5.86047e-07	N	60.6521	12.1169	303.6	Cell_Cycle_DOWN	Recessive	8.55
rs1715957	0.0126239	3.18564e-08	N	292.633	39.115	2189.28	Cell_Cycle_DOWN	Recessive	7.46
rs17711743	0.117051	1.57337e-07	N	10.9081	4.46548	26.6458	Cell_Cycle_DOWN	Recessive	0
rs3772534	0.0303609	2.21653e-08	N	63.3952	14.8147	271.281	Cell_Cycle_DOWN	Recessive	0
rs4694011	0.0634445	6.50313e-07	N	24.0076	6.86456	83.9621	Cell_Cycle_DOWN	Recessive	0
rs490144	0.0473884	4.48755e-07	N	34.5091	8.7235	136.514	Cell_Cycle_DOWN	Recessive	26.1
rs6099398	0.0275314	9.43101e-08	N	46.3396	11.3289	189.547	Cell_Cycle_DOWN	Recessive	22.16
rs6415492	0.079662	4.31989e-08	N	23.0072	7.49096	70.6624	Cell_Cycle_DOWN	Recessive	0
rs678846	0.195862	4.21705e-07	N	7.05053	3.30823	15.0262	Cell_Cycle_DOWN	Recessive	0
rs7256175	0.0139385	4.03774e-07	N	69.9912	13.5328	361.993	Cell_Cycle_DOWN	Recessive	0
rs9551127	0.105785	8.65707e-11	N	17.9565	7.50542	42.9604	Cell_Cycle_DOWN	Recessive	0
rs9599129	0.0439142	3.47201e-07	N	34.863	8.89487	136.644	Cell_Cycle_DOWN	Recessive	0
rs9856736	0.14721	7.5209e-07	N	10.004	4.01741	24.9118	Cell_Cycle_DOWN	Recessive	0
rs9875406	0.153191	4.74306e-07	N	8.70168	3.74929	20.1956	Cell_Cycle_DOWN	Recessive	0
rs1004497	0.135179	9.44371e-07	N	0.753095	0.672388	0.84349	Cell_Cycle_UP	Additive	0
rs10514576	0.104239	1.14241e-07	N	1.36251	1.2153	1.52756	Cell_Cycle_UP	Additive	22.85
rs16960250	0.11795	3.66453e-08	N	1.35798	1.21784	1.51425	Cell_Cycle_UP	Additive	9.53
rs10514576	0.104239	2.30612e-08	N	1.43621	1.26493	1.63067	Cell_Cycle_UP	Dominant	25.19
rs16960250	0.11795	6.47072e-08	N	1.40122	1.23989	1.58354	Cell_Cycle_UP	Dominant	10.89
rs7680550	0.0310663	1.05919e-07	N	4.34176	2.52683	7.46029	Cell_Cycle_UP	Recessive	0
rs11531480	0.401369	2.967e-07	N	0.809809	0.747049	0.877842	HIPPO	Additive	0
rs41476849	0.014176	5.0661e-07	N	2.32348	1.67223	3.22837	HIPPO	Additive	0
rs11531480	0.401369	3.18766e-08	N	0.626561	0.5309	0.739459	HIPPO	Recessive	0
rs1418002	0.0204058	6.05458e-07	N	7.6614	3.44297	17.0483	HIPPO	Recessive	0
rs2233767	0.0661748	8.11596e-07	N	4.62167	2.51559	8.49098	HIPPO	Recessive	0
rs7867050	0.0205069	2.76026e-07	N	7.074	3.35443	14.918	HIPPO	Recessive	0
rs873878	0.104923	8.37795e-07	N	2.99772	1.93686	4.63963	HIPPO	Recessive	0
rs10009545	0.0137641	1.16904e-07	N	15.7437	5.67894	43.6463	HIPPO_DOWN	Recessive	0
rs10144488	0.0857675	3.41756e-07	N	6.2889	3.10175	12.7509	HIPPO_DOWN	Recessive	0
rs10495917	0.0160231	1.08723e-07	N	20.7445	6.77582	63.5105	HIPPO_DOWN	Recessive	0
rs10520355	0.107756	1.19209e-08	N	5.22122	2.95802	9.21602	HIPPO_DOWN	Recessive	10.68
rs10520864	0.0821902	8.20004e-08	N	6.26784	3.20468	12.2589	HIPPO_DOWN	Recessive	0
rs12476792	0.107701	1.55738e-08	N	5.3577	2.99452	9.58582	HIPPO_DOWN	Recessive	0
rs1502598	0.108513	3.13581e-08	N	4.69263	2.71399	8.1138	HIPPO_DOWN	Recessive	0
rs16989209	0.0124553	3.63748e-08	N	21.6405	7.24591	64.6313	HIPPO_DOWN	Recessive	14.56
rs740878	0.0157834	4.6948e-07	N	28.9706	7.82071	107.317	HIPPO_DOWN	Recessive	0
rs9302439	0.0710701	5.24232e-07	N	7.83763	3.5065	17.5185	HIPPO_DOWN	Recessive	15.41
rs16888021	0.0242595	4.79797e-07	N	0.595376	0.486532	0.728571	HIPPO_UP	Additive	0
rs16888021	0.0242595	3.68912e-07	N	0.58214	0.47255	0.717145	HIPPO_UP	Dominant	0
rs2387912	0.189346	5.0943e-07	N	0.731288	0.647222	0.826273	MYC	Additive	26.94
rs6563631	0.0230104	1.32135e-07	N	7.5399	3.55981	15.97	MYC	Recessive	0
rs1792744	0.125302	9.42371e-07	N	1.39583	1.22163	1.59487	MYC_DEG	Additive	1.1
rs10918636	0.180279	4.08879e-07	N	1.98351	1.52172	2.58545	MYC_DEG	Recessive	28.3
rs17034466	0.287585	5.52827e-07	N	1.64466	1.35361	1.99828	MYC_DEG	Recessive	0
rs7241898	0.315911	8.21836e-07	N	1.58173	1.31816	1.898	MYC_DEG	Recessive	11.39
rs10050296	0.0112172	1.26975e-08	N	44.7167	12.0771	165.569	MYC_DOWN	Dominant	0
rs11871828	0.0103711	1.56309e-08	N	70.7174	16.16	309.465	MYC_DOWN	Dominant	0
rs16864745	0.0543328	6.98496e-07	N	6.10656	2.98812	12.4795	MYC_DOWN	Dominant	0
rs16893870	0.0192396	2.29661e-08	N	32.25	9.53724	109.053	MYC_DOWN	Dominant	0
rs16895392	0.0155341	1.27405e-07	N	31.4607	8.75098	113.105	MYC_DOWN	Dominant	0
rs8039941	0.0169931	1.96633e-07	N	28.9036	8.13879	102.647	MYC_DOWN	Dominant	0
rs1038138	0.107448	2.18285e-08	N	15.5602	5.95089	40.6861	MYC_DOWN	Recessive	0
rs10446440	0.0443855	1.48184e-07	N	61.2253	13.1957	284.073	MYC_DOWN	Recessive	37.22
rs1047631	0.136432	3.59676e-07	N	8.61704	3.75948	19.751	MYC_DOWN	Recessive	0
rs10868008	0.0812118	9.21789e-09	N	20.0697	7.21324	55.8411	MYC_DOWN	Recessive	25.65
rs11140077	0.0816715	7.49269e-08	N	20.0477	6.7239	59.7733	MYC_DOWN	Recessive	36.24
rs11140092	0.0799677	2.71834e-08	N	22.5755	7.5223	67.7523	MYC_DOWN	Recessive	0
rs11234975	0.135241	4.71158e-07	N	9.2038	3.88085	21.8277	MYC_DOWN	Recessive	22.43
rs11923441	0.0324383	3.60149e-08	N	91.5301	18.3541	456.451	MYC_DOWN	Recessive	48.08
rs12354855	0.12683	3.98721e-07	N	9.43705	3.96233	22.4761	MYC_DOWN	Recessive	0
rs12773940	0.0521313	1.06368e-07	N	25.8275	7.78771	85.6552	MYC_DOWN	Recessive	0
rs13207648	0.0382044	4.39454e-07	N	35.4042	8.87095	141.299	MYC_DOWN	Recessive	23.75
rs1586227	0.0377435	3.16921e-08	N	53.8695	13.1195	221.192	MYC_DOWN	Recessive	68.9
rs16851413	0.0344053	7.65088e-08	N	44.9732	11.2262	180.167	MYC_DOWN	Recessive	0
rs16855778	0.0815431	4.42545e-08	N	20.786	7.0122	61.6149	MYC_DOWN	Recessive	24.11
rs17067356	0.0360765	1.94061e-07	N	39.7779	9.93764	159.221	MYC_DOWN	Recessive	0
rs1729764	0.142176	2.51794e-07	N	10.8035	4.3722	26.6949	MYC_DOWN	Recessive	0
rs17648089	0.0319774	1.33235e-07	N	57.3477	12.7364	258.219	MYC_DOWN	Recessive	4.36
rs2971851	0.311376	6.23666e-07	N	4.61703	2.52981	8.42631	MYC_DOWN	Recessive	0
rs34145511	0.0345006	1.54749e-07	N	41.9449	10.3878	169.369	MYC_DOWN	Recessive	0
rs457603	0.099	2.43225e-07	N	15.6138	5.50072	44.3201	MYC_DOWN	Recessive	0
rs581079	0.148985	2.50026e-07	N	8.68374	3.81936	19.7435	MYC_DOWN	Recessive	0
rs6774457	0.137941	8.1392e-07	N	11.7651	4.41716	31.3363	MYC_DOWN	Recessive	0
rs6788209	0.0374424	8.50325e-07	N	24.8149	6.91027	89.1111	MYC_DOWN	Recessive	53.88
rs7072338	0.0775131	3.84383e-07	N	19.5078	6.19556	61.4237	MYC_DOWN	Recessive	27.16
rs7241500	0.268983	2.59675e-07	N	6.80473	3.28019	14.1163	MYC_DOWN	Recessive	1.48
rs7810149	0.0477703	3.89601e-07	N	48.869	10.8792	219.518	MYC_DOWN	Recessive	29.59
rs8181125	0.081327	6.23122e-09	N	21.5242	7.64375	60.6104	MYC_DOWN	Recessive	28.38
rs919445	0.182301	4.77029e-09	N	8.9268	4.28992	18.5756	MYC_DOWN	Recessive	0
rs9675424	0.200659	4.55725e-08	N	9.95613	4.36835	22.6915	MYC_DOWN	Recessive	0.12
rs9965132	0.159615	5.59409e-07	N	10.5672	4.19716	26.6053	MYC_DOWN	Recessive	0
rs1792744	0.125302	4.17442e-07	N	1.41526	1.23714	1.61901	MYC_UP	Additive	0
rs10918636	0.180279	7.15557e-08	N	2.0757	1.59138	2.70741	MYC_UP	Recessive	25.26
rs17034466	0.287585	7.32121e-07	N	1.64433	1.35056	2.002	MYC_UP	Recessive	0
rs7241898	0.315911	6.2407e-07	N	1.59687	1.32839	1.9196	MYC_UP	Recessive	13.87
rs7677888	0.214459	8.29734e-07	N	1.29591	1.16897	1.43663	NOTCH	Dominant	0
rs10829649	0.160131	4.25702e-07	N	0.78066	0.709224	0.859291	NOTCH_DEG	Additive	0
rs1853077	0.238441	3.51568e-07	N	0.794785	0.727555	0.868228	NOTCH_DEG	Additive	24.99
rs758423	0.0211922	4.41967e-08	N	2.24503	1.68054	2.99912	NOTCH_DOWN	Additive	0
rs758423	0.0211922	5.42278e-07	N	2.23312	1.63093	3.05768	NOTCH_DOWN	Dominant	0
rs171994	0.208134	2.61106e-07	N	0.797028	0.731095	0.868908	NOTCH_UP	Additive	6.67
rs1853077	0.238441	2.81483e-07	N	0.795875	0.72946	0.868336	NOTCH_UP	Additive	29.23
rs374902	0.211094	2.85958e-07	N	0.800082	0.734757	0.871214	NOTCH_UP	Additive	0.21
rs406428	0.212409	8.27297e-07	N	0.808514	0.742984	0.879824	NOTCH_UP	Additive	0
rs463873	0.207636	5.63384e-07	N	0.80356	0.737583	0.875438	NOTCH_UP	Additive	0
rs464354	0.209473	4.43261e-07	N	0.803614	0.738229	0.874791	NOTCH_UP	Additive	0
rs1013256	0.259231	8.95479e-07	N	1.29554	1.1684	1.43651	NOTCH_UP	Dominant	0
rs276554	0.211784	9.26799e-07	N	0.7773	0.702884	0.859595	NOTCH_UP	Dominant	0
rs17832032	0.0447632	2.33018e-07	N	0.290251	0.181611	0.463878	NOTCH_UP	Recessive	8.64
rs1258784	0.21776	6.43732e-07	N	0.620481	0.514179	0.748761	NRF2	Additive	0
rs1562995	0.309527	4.43584e-07	N	1.70119	1.38414	2.09086	NRF2	Dominant	0
rs9896016	0.130535	9.75771e-07	N	0.509015	0.388455	0.666993	NRF2	Dominant	43.83
rs11812081	0.0121937	9.13722e-07	N	19.5456	5.96519	64.0435	NRF2	Recessive	26.11
rs1904853	0.296316	8.65874e-07	N	1.97878	1.50772	2.59702	NRF2	Recessive	10.39
rs4730838	0.463771	5.10959e-07	N	1.71313	1.38851	2.11364	NRF2	Recessive	3.25
rs6589991	0.366196	1.67891e-07	N	1.93298	1.51007	2.47431	NRF2	Recessive	0
rs724597	0.0276561	8.08332e-07	N	15.1921	5.15436	44.7778	NRF2	Recessive	0
rs7257199	0.117817	1.90061e-07	N	3.74123	2.2772	6.1465	NRF2	Recessive	0
rs9374774	0.144518	1.34964e-07	N	3.30544	2.11932	5.15542	NRF2	Recessive	0
rs13424270	0.363003	1.80136e-07	N	0.501716	0.387223	0.650062	NRF2_DEG	Additive	0
rs1982366	0.349557	5.93906e-08	N	0.477193	0.365189	0.623549	NRF2_DEG	Additive	1.32
rs2881068	0.356105	1.43373e-07	N	0.490072	0.37572	0.639227	NRF2_DEG	Additive	0
rs4953283	0.348808	4.2782e-07	N	0.505956	0.388521	0.658886	NRF2_DEG	Additive	3.75
rs4953286	0.3634	8.88392e-07	N	0.526494	0.407652	0.679981	NRF2_DEG	Additive	11.31
rs735112	0.363191	1.73632e-07	N	0.501443	0.387064	0.649621	NRF2_DEG	Additive	1.36
rs10470319	0.0106665	4.83e-07	N	31.8803	8.27963	122.754	NRF2_DEG	Recessive	0
rs10492733	0.0412695	6.74891e-07	N	13.0657	4.74065	36.0102	NRF2_DEG	Recessive	0
rs1382561	0.0543729	3.47298e-07	N	13.8095	5.0308	37.9069	NRF2_DEG	Recessive	0
rs17127472	0.036262	2.56793e-08	N	19.0471	6.75106	53.7388	NRF2_DEG	Recessive	5.02
rs17395751	0.0931731	3.33284e-07	N	7.26832	3.39322	15.5689	NRF2_DEG	Recessive	0
rs1861295	0.227011	1.23949e-10	N	3.87067	2.56297	5.84561	NRF2_DEG	Recessive	0
rs1908477	0.0319235	3.71051e-07	N	29.1145	7.93573	106.815	NRF2_DEG	Recessive	35.34
rs2109108	0.0680507	8.90797e-08	N	9.01944	4.0281	20.1957	NRF2_DEG	Recessive	0
rs2139311	0.373298	8.01582e-07	N	2.4965	1.73592	3.59034	NRF2_DEG	Recessive	0
rs2824625	0.0227089	7.49833e-07	N	11.4703	4.36379	30.1501	NRF2_DEG	Recessive	25.18
rs7300074	0.088181	2.03383e-07	N	6.19466	3.1137	12.3242	NRF2_DEG	Recessive	0
rs7969290	0.24637	3.06075e-07	N	3.00244	1.97098	4.57369	NRF2_DEG	Recessive	0
rs8126827	0.0314356	6.3795e-08	N	26.6629	8.11175	87.6398	NRF2_DEG	Recessive	33.52
rs1320175	0.0160138	4.22864e-08	N	14.8527	5.65951	38.9791	NRF2_DOWN	Additive	0
rs2705089	0.28928	2.02238e-07	N	4.1984	2.44405	7.21203	NRF2_DOWN	Additive	0
rs4563407	0.0160696	4.53073e-08	N	14.6054	5.5868	38.1822	NRF2_DOWN	Additive	6.02
rs1320175	0.0160138	9.46521e-08	N	15.4616	5.65571	42.2689	NRF2_DOWN	Dominant	31.69
rs4563407	0.0160696	1.06394e-07	N	15.1484	5.56071	41.2669	NRF2_DOWN	Dominant	21.03
rs9310799	0.0252519	4.53715e-08	N	29.0986	8.69383	97.3941	NRF2_DOWN	Dominant	0
rs9959027	0.0103858	2.11562e-07	N	22.056	6.85558	70.9591	NRF2_DOWN	Dominant	0
rs10113535	0.0404273	4.8242e-07	N	57.0744	11.8159	275.687	NRF2_DOWN	Recessive	30.06
rs10200167	0.0625144	1.86643e-07	N	28.4746	8.0822	100.32	NRF2_DOWN	Recessive	0
rs10491447	0.0921053	8.61701e-07	N	15.9267	5.28836	47.9656	NRF2_DOWN	Recessive	0
rs10492405	0.110119	9.49117e-07	N	14.3768	4.95205	41.7385	NRF2_DOWN	Recessive	0
rs10514632	0.231359	7.54738e-07	N	7.85213	3.47041	17.7662	NRF2_DOWN	Recessive	0
rs10915417	0.0501383	1.10419e-07	N	34.801	9.38505	129.047	NRF2_DOWN	Recessive	78.16
rs1120804	0.0389626	3.93306e-07	N	68.4355	13.3691	350.318	NRF2_DOWN	Recessive	23.73
rs11610353	0.0757804	7.95745e-07	N	24.127	6.81696	85.3918	NRF2_DOWN	Recessive	61.12
rs11687245	0.0642386	2.52905e-07	N	36.1119	9.23599	141.194	NRF2_DOWN	Recessive	0
rs11915033	0.0335202	1.98458e-07	N	98.7914	17.498	557.762	NRF2_DOWN	Recessive	37.23
rs12115357	0.0366359	1.05175e-08	N	49.4614	13	188.186	NRF2_DOWN	Recessive	66.32
rs13213193	0.158083	3.06044e-07	N	10.4806	4.26336	25.7642	NRF2_DOWN	Recessive	0
rs13404856	0.232511	5.21717e-07	N	7.81873	3.50187	17.4571	NRF2_DOWN	Recessive	10.87
rs16825607	0.0356887	9.01946e-07	N	51.8795	10.7318	250.795	NRF2_DOWN	Recessive	0
rs16997921	0.0516646	5.5487e-08	N	45.4747	11.4736	180.235	NRF2_DOWN	Recessive	29.34
rs16999420	0.0409411	9.72986e-07	N	58.7926	11.5127	300.24	NRF2_DOWN	Recessive	0
rs17737195	0.137711	9.17576e-07	N	12.3243	4.5209	33.5971	NRF2_DOWN	Recessive	25.9
rs17827026	0.0556452	6.55565e-07	N	26.2938	7.25072	95.351	NRF2_DOWN	Recessive	32.49
rs1995294	0.0687212	9.13885e-07	N	21.8086	6.37094	74.6536	NRF2_DOWN	Recessive	5.16
rs2062358	0.0319382	1.34337e-07	N	90.7173	16.9823	484.6	NRF2_DOWN	Recessive	56.91
rs2532047	0.12356	9.63385e-07	N	11.8232	4.40107	31.7621	NRF2_DOWN	Recessive	0
rs2553001	0.263892	6.65691e-07	N	8.33181	3.61176	19.2203	NRF2_DOWN	Recessive	0
rs2676511	0.342285	7.03618e-07	N	6.58771	3.12775	13.8751	NRF2_DOWN	Recessive	38.57
rs2726958	0.0572713	1.49497e-08	N	35.8647	10.3876	123.828	NRF2_DOWN	Recessive	51.17
rs317986	0.0828129	3.42745e-11	N	33.0241	11.7389	92.9046	NRF2_DOWN	Recessive	0
rs4273613	0.0787484	8.04826e-07	N	42.1829	9.5411	186.498	NRF2_DOWN	Recessive	0
rs436898	0.0963186	6.17882e-07	N	18.8988	5.95154	60.0119	NRF2_DOWN	Recessive	0
rs4889447	0.0698224	2.54735e-08	N	23.1893	7.67136	70.0975	NRF2_DOWN	Recessive	0
rs5994767	0.0254296	4.37167e-07	N	92.4789	15.9699	535.528	NRF2_DOWN	Recessive	29.87
rs6027951	0.0581931	1.23962e-08	N	40.6718	11.3597	145.62	NRF2_DOWN	Recessive	40.89
rs7351039	0.0665283	2.17168e-10	N	46.2221	14.1539	150.946	NRF2_DOWN	Recessive	61.11
rs7494955	0.132473	4.39721e-07	N	11.9478	4.56305	31.284	NRF2_DOWN	Recessive	25.36
rs8132382	0.0745121	1.31954e-07	N	29.4032	8.37369	103.246	NRF2_DOWN	Recessive	37.8
rs882981	0.0587252	9.597e-08	N	27.0766	8.05768	90.9865	NRF2_DOWN	Recessive	34.35
rs930944	0.034083	3.94937e-09	N	105.181	22.3199	495.661	NRF2_DOWN	Recessive	0
rs9505044	0.0651474	8.82498e-07	N	34.5985	8.4231	142.116	NRF2_DOWN	Recessive	0
rs9519840	0.0851382	3.64117e-07	N	17.6766	5.84484	53.4594	NRF2_DOWN	Recessive	0
rs9669555	0.0624064	9.19479e-07	N	31.1326	7.88733	122.886	NRF2_DOWN	Recessive	62.48
rs9790916	0.0699965	7.49227e-07	N	27.3324	7.3724	101.332	NRF2_DOWN	Recessive	2.44
rs9978125	0.0796031	2.41531e-07	N	24.7001	7.31348	83.4204	NRF2_DOWN	Recessive	0
rs13424270	0.363003	3.31754e-08	N	0.434458	0.323209	0.583998	NRF2_UP	Additive	14.57
rs1982366	0.349557	2.22794e-08	N	0.418794	0.308705	0.568141	NRF2_UP	Additive	12.57
rs2881068	0.356105	1.27422e-07	N	0.446518	0.331069	0.602225	NRF2_UP	Additive	0
rs4953283	0.348808	1.00514e-07	N	0.44103	0.326308	0.596085	NRF2_UP	Additive	14.47
rs4953286	0.3634	2.03313e-07	N	0.462805	0.346091	0.618878	NRF2_UP	Additive	13.33
rs735112	0.363191	1.68527e-08	N	0.42452	0.315227	0.571705	NRF2_UP	Additive	13.81
rs13424270	0.363003	3.60855e-07	N	0.403959	0.284911	0.572751	NRF2_UP	Dominant	0
rs1982366	0.349557	1.05344e-07	N	0.382046	0.267968	0.544691	NRF2_UP	Dominant	0
rs2881068	0.356105	6.8864e-07	N	0.406789	0.285201	0.580213	NRF2_UP	Dominant	5.81
rs4953283	0.348808	3.53496e-07	N	0.397228	0.278432	0.56671	NRF2_UP	Dominant	5.06
rs735112	0.363191	1.14315e-07	N	0.391319	0.27664	0.553539	NRF2_UP	Dominant	0
rs10485498	0.0207373	9.43873e-07	N	13.2089	4.70764	37.0624	NRF2_UP	Recessive	7.68
rs10492733	0.0412695	1.29503e-07	N	16.5331	5.83519	46.8437	NRF2_UP	Recessive	0
rs11844994	0.0900761	5.08606e-07	N	7.32506	3.36795	15.9315	NRF2_UP	Recessive	0
rs11848706	0.0883742	4.21474e-07	N	8.09737	3.60107	18.2077	NRF2_UP	Recessive	0
rs12241053	0.0907205	1.69441e-07	N	7.07477	3.39847	14.7279	NRF2_UP	Recessive	0
rs12280776	0.0103134	6.58718e-07	N	38.4436	9.12496	161.963	NRF2_UP	Recessive	0
rs1382561	0.0543729	4.07984e-08	N	17.0696	6.19583	47.0267	NRF2_UP	Recessive	0
rs16840016	0.131494	6.83111e-07	N	4.93351	2.62778	9.26238	NRF2_UP	Recessive	0
rs16951377	0.0370392	7.36636e-07	N	13.0932	4.73019	36.2421	NRF2_UP	Recessive	14.92
rs17127472	0.036262	3.36045e-09	N	23.6524	8.2885	67.4951	NRF2_UP	Recessive	0
rs17395751	0.0931731	9.72872e-07	N	7.56061	3.36456	16.9897	NRF2_UP	Recessive	0
rs17703211	0.0839286	4.30977e-07	N	7.18432	3.34444	15.4329	NRF2_UP	Recessive	0
rs1861295	0.227011	2.28467e-07	N	3.41685	2.14538	5.44186	NRF2_UP	Recessive	0
rs1908477	0.0319235	1.17956e-07	N	34.0259	9.22528	125.499	NRF2_UP	Recessive	36.78
rs2109108	0.0680507	2.21094e-07	N	9.5833	4.07554	22.5343	NRF2_UP	Recessive	0
rs41399553	0.0234996	4.38446e-07	N	18.6344	5.99009	57.9691	NRF2_UP	Recessive	0
rs41482646	0.0203917	2.67516e-07	N	48.4815	11.0526	212.661	NRF2_UP	Recessive	0
rs6449562	0.211934	1.22141e-07	N	4.22402	2.47687	7.20357	NRF2_UP	Recessive	0
rs6762436	0.0173386	7.37166e-07	N	26.3663	7.21988	96.2871	NRF2_UP	Recessive	0
rs8126827	0.0314356	1.46809e-08	N	34.3618	10.1077	116.815	NRF2_UP	Recessive	0
rs883446	0.0154415	7.21935e-07	N	33.8231	8.40182	136.161	NRF2_UP	Recessive	0
rs11531480	0.401369	3.08128e-08	N	0.825801	0.771702	0.883692	PI3K	Additive	33.79
rs11531480	0.401369	4.32512e-11	N	0.638722	0.559025	0.729782	PI3K	Recessive	0
rs2111480	0.406963	6.70584e-07	N	0.749367	0.668769	0.839678	PI3K_DEG	Recessive	6.26
rs1927461	0.194262	2.54148e-07	N	1.49255	1.28173	1.73806	PI3K_DOWN	Additive	0
rs7211438	0.251959	1.78072e-07	N	1.44033	1.25596	1.65178	PI3K_DOWN	Additive	19.46
rs12136361	0.034159	2.18334e-07	N	15.199	5.43138	42.5326	PI3K_DOWN	Recessive	0
rs13179809	0.090936	2.18981e-07	N	5.00579	2.72231	9.20467	PI3K_DOWN	Recessive	0
rs1347437	0.424375	4.9597e-07	N	0.753183	0.674395	0.841177	PI3K_UP	Recessive	0.91
rs2111480	0.406963	2.69788e-07	N	0.740984	0.660995	0.830653	PI3K_UP	Recessive	14.16
rs10841978	0.428493	4.80468e-07	N	1.18191	1.10745	1.26137	RTK_RAS	Additive	0
rs11962234	0.225634	5.60433e-07	N	0.828448	0.769581	0.891819	RTK_RAS	Additive	30.81
rs7750139	0.366263	4.58801e-07	N	0.846081	0.792865	0.902868	RTK_RAS	Additive	14.43
rs9494139	0.159793	1.65587e-07	N	1.25249	1.15123	1.36265	RTK_RAS	Additive	24.25
rs9494139	0.159793	8.62428e-07	N	1.27317	1.1564	1.40174	RTK_RAS	Dominant	30.67
rs4673141	0.0894112	9.14478e-07	N	1.49435	1.27293	1.75428	RTK_RAS_DOWN	Additive	5.88
rs17839201	0.0756763	5.572e-07	N	5.40517	2.7917	10.4653	RTK_RAS_DOWN	Recessive	0
rs10776563	0.441885	4.14389e-07	N	1.35144	1.2027	1.51859	TGF_Beta_DEG	Additive	36.35
rs11101110	0.423352	2.99131e-07	N	1.35423	1.20592	1.52077	TGF_Beta_DEG	Additive	35.3
rs4399617	0.441434	4.71705e-07	N	0.653554	0.553875	0.771172	TGF_Beta_DEG	Dominant	8.45
rs12002102	0.0160005	2.47662e-08	N	16.4244	6.1399	43.9358	TGF_Beta_DEG	Recessive	0
rs1398925	0.0917262	4.17806e-07	N	3.39116	2.11323	5.44187	TGF_Beta_DEG	Recessive	0
rs16886842	0.142364	8.49645e-07	N	2.62711	1.78852	3.8589	TGF_Beta_DEG	Recessive	0
rs4841568	0.0360724	9.30582e-07	N	3.75546	2.21347	6.37167	TGF_Beta_DEG	Recessive	0
rs10981184	0.057222	7.34414e-08	N	10.3719	4.42539	24.3091	TGF_Beta_DOWN	Recessive	0
rs11801002	0.0172891	6.71468e-07	N	14.1232	4.97044	40.13	TGF_Beta_DOWN	Recessive	0
rs12002102	0.0160005	2.06763e-07	N	14.8622	5.36689	41.1568	TGF_Beta_DOWN	Recessive	1.03
rs1421612	0.0764313	8.23848e-07	N	5.61992	2.82909	11.1639	TGF_Beta_DOWN	Recessive	0
rs1817664	0.140968	4.95166e-07	N	3.97922	2.32273	6.81706	TGF_Beta_DOWN	Recessive	0
rs1822507	0.0125692	5.63511e-08	N	50.037	12.188	205.424	TGF_Beta_DOWN	Recessive	0
rs2122627	0.0589829	2.23689e-08	N	9.00347	4.16803	19.4486	TGF_Beta_DOWN	Recessive	35.64
rs9436796	0.0235077	1.42709e-07	N	9.73245	4.1698	22.7159	TGF_Beta_DOWN	Recessive	27.9
rs16917882	0.0643988	5.62163e-08	N	7.17057	3.52181	14.5996	TGF_Beta_UP	Recessive	0
rs2478866	0.402739	6.50254e-07	N	1.7734	1.41514	2.22236	TGF_Beta_UP	Recessive	0
rs7804049	0.0344505	4.65623e-08	N	8.93003	4.07169	19.5853	TGF_Beta_UP	Recessive	0
rs2722888	0.117859	2.99054e-07	N	0.770397	0.69724	0.851229	TP53	Additive	7.72
rs9356344	0.289431	5.68091e-07	N	0.669438	0.572024	0.783442	TP53	Recessive	17.77
rs17040454	0.0431601	9.70697e-07	N	17.5586	5.57761	55.2756	TP53_DEG	Recessive	21.34
rs10514873	0.0399954	3.52911e-08	N	11.1506	4.73109	26.2806	TP53_DOWN	Additive	0
rs11907730	0.0321936	5.5013e-07	N	13.6897	4.91634	38.1192	TP53_DOWN	Additive	0
rs4783568	0.0482663	5.15576e-07	N	7.68936	3.46769	17.0506	TP53_DOWN	Additive	0
rs9878328	0.160436	3.15093e-07	N	6.15234	3.06654	12.3433	TP53_DOWN	Additive	11
rs9883580	0.0846588	6.59522e-07	N	9.37797	3.88127	22.6591	TP53_DOWN	Additive	18.1
rs10091613	0.0171805	8.52959e-08	N	42.3924	10.7585	167.042	TP53_DOWN	Dominant	0
rs10484550	0.0105854	5.66629e-07	N	23.1014	6.75061	79.0558	TP53_DOWN	Dominant	36.22
rs10514873	0.0399954	1.72276e-08	N	16.3577	6.19117	43.2188	TP53_DOWN	Dominant	0
rs11907730	0.0321936	1.83697e-08	N	18.0961	6.59973	49.6184	TP53_DOWN	Dominant	3.84
rs11931690	0.014602	4.13253e-07	N	35.7698	8.95564	142.868	TP53_DOWN	Dominant	0
rs1429130	0.0543348	5.19803e-07	N	13.0046	4.77551	35.4139	TP53_DOWN	Dominant	27.57
rs17067005	0.0103337	1.76428e-07	N	37.6841	9.65271	147.118	TP53_DOWN	Dominant	0
rs4798249	0.0628601	3.38524e-07	N	10.8102	4.33086	26.9833	TP53_DOWN	Dominant	42.84
rs7697477	0.0453812	4.18672e-07	N	11.6212	4.49422	30.0504	TP53_DOWN	Dominant	0
rs9883580	0.0846588	4.95988e-07	N	12.2608	4.61522	32.5723	TP53_DOWN	Dominant	0
rs12233656	0.167147	9.13892e-07	N	1.58466	1.31861	1.9044	TP53_UP	Additive	0
rs10128484	0.0337565	9.8025e-07	N	13.9645	4.85969	40.1275	TP53_UP	Recessive	0
rs17040454	0.0431601	7.33903e-07	N	18.1316	5.75936	57.082	TP53_UP	Recessive	17.99
rs96214	0.303654	4.58973e-07	N	1.99252	1.52417	2.60479	TP53_UP	Recessive	0
rs1993609	0.281521	6.70531e-07	N	1.55583	1.30694	1.85212	WNT	Recessive	0
rs6871581	0.368648	8.13707e-07	N	1.41701	1.23372	1.62752	WNT	Recessive	0
rs7731294	0.38415	7.69025e-07	N	1.4051	1.22784	1.60796	WNT	Recessive	0
rs17723385	0.011115	2.98254e-07	N	0.439283	0.320705	0.601703	WNT_DEG	Additive	0
rs17796395	0.0108307	8.74092e-07	N	0.452847	0.330248	0.620959	WNT_DEG	Additive	0
rs2813484	0.314847	9.53974e-07	N	1.49555	1.2732	1.75675	WNT_DEG	Recessive	0
rs3123539	0.164622	2.42226e-07	N	1.94905	1.51292	2.51092	WNT_DOWN	Dominant	0
rs10861987	0.0313364	3.81207e-07	N	10.3011	4.18743	25.3407	WNT_DOWN	Recessive	0
rs11841938	0.0181661	8.55005e-07	N	10.2211	4.05081	25.7902	WNT_DOWN	Recessive	5.68
rs12085290	0.498844	1.89402e-07	N	1.95907	1.52115	2.52307	WNT_DOWN	Recessive	0
rs12520006	0.0800484	7.08046e-11	N	8.01015	4.28504	14.9736	WNT_DOWN	Recessive	34.91
rs17219787	0.0208848	5.39629e-07	N	17.9998	5.81241	55.7414	WNT_DOWN	Recessive	0
rs17481941	0.0434256	7.29001e-07	N	13.4934	4.81904	37.7817	WNT_DOWN	Recessive	0
rs17799844	0.0799276	9.71633e-07	N	6.318	3.02118	13.2124	WNT_DOWN	Recessive	0
rs2049992	0.499357	7.07821e-07	N	1.91315	1.48046	2.47231	WNT_DOWN	Recessive	0
rs4545508	0.0325686	1.68542e-07	N	35.5955	9.33514	135.728	WNT_DOWN	Recessive	0
rs4650945	0.495044	1.76532e-07	N	1.95208	1.51871	2.50911	WNT_DOWN	Recessive	0
rs5878	0.415189	3.14862e-07	N	2.06033	1.5618	2.71798	WNT_DOWN	Recessive	0
rs6663875	0.404081	4.12124e-07	N	2.05237	1.55376	2.71099	WNT_DOWN	Recessive	0
rs6681618	0.499885	5.7067e-07	N	1.91325	1.48368	2.4672	WNT_DOWN	Recessive	0
rs941989	0.403405	3.72157e-07	N	2.05327	1.55583	2.70975	WNT_DOWN	Recessive	0
rs9425430	0.40333	2.87448e-07	N	2.07385	1.56958	2.74012	WNT_DOWN	Recessive	0
rs9425766	0.39935	2.90205e-07	N	2.07166	1.56841	2.73639	WNT_DOWN	Recessive	0
rs17723385	0.011115	6.22695e-07	N	0.449773	0.328499	0.615819	WNT_UP	Additive	0
rs7140504	0.253238	9.74253e-07	N	0.634381	0.528736	0.761133	WNT_UP	Recessive	0

## Sheet: Supplementary Data 2
Supplementary Data 2: LD extended associations functional characterization
rsID	LD rsID	chrom	chromStart	chromEnd	variant LD status	CRE	Cancer gene	OG	TSG
rs10915417	rs10915417	chr1	4137042	4137043	Associated
rs10918636	rs10918636	chr1	167102182	167102183	Associated	enhancer
rs11801002	rs11799370	chr1	71547957	71547958	LD
	rs11801002	chr1	72022230	72022231	Associated
	rs11805833	chr1	71548170	71548171	LD
	rs11807398	chr1	71556368	71556369	LD	enhancer
	rs12240058	chr1	71538214	71538215	LD
	rs13375931	chr1	71552424	71552425	LD	active enhancer
	rs13375945	chr1	71552824	71552825	LD	active enhancer
	rs142135159	chr1	71547749	71547750	LD
	rs142672162	chr1	71540120	71540121	LD
	rs28524640	chr1	71553321	71553322	LD	enhancer
	rs28539671	chr1	71552244	71552245	LD	enhancer	HMGA1	HMGA1
	rs35765675	chr1	71542187	71542188	LD
	rs72938089	chr1	71536065	71536066	LD
	rs72938091	chr1	71536459	71536460	LD
	rs72940303	chr1	71544436	71544437	LD	enhancer
	rs72940305	chr1	71544479	71544480	LD	enhancer
	rs72940307	chr1	71545535	71545536	LD	enhancer	SOX17
	rs72940311	chr1	71546831	71546832	LD	promoter
	rs72940319	chr1	71549278	71549279	LD	enhancer
	rs72940323	chr1	71550705	71550706	LD
	rs72940326	chr1	71550720	71550721	LD
	rs7518830	chr1	71539427	71539428	LD
	rs7556206	chr1	71539562	71539563	LD
rs11812081	rs112837911	chr1	68261347	68261348	LD	enhancer
	rs11812081	chr1	68721741	68721742	Associated	active enhancer	SETD2
	rs61621243	chr1	68258742	68258743	LD	active enhancer
	rs72940526	chr1	68259802	68259803	LD	enhancer
	rs72940535	chr1	68261945	68261946	LD	active enhancer
rs12085290	rs12079062	chr1	174110446	174110447	LD
	rs12085290	chr1	174093837	174093838	Associated	enhancer
	rs12094341	chr1	174110562	174110563	LD
	rs2145376	chr1	174098911	174098912	LD
	rs2860846	chr1	174106786	174106787	LD	enhancer	SMAD4
	rs2860847	chr1	174106787	174106788	LD	enhancer
	rs4650945	chr1	174114966	174114967	LD	enhancer
	rs57191342	chr1	174100331	174100332	LD	enhancer
	rs60354115	chr1	174117154	174117155	LD
	rs6658769	chr1	174100843	174100844	LD	enhancer
	rs6663794	chr1	174099791	174099792	LD	enhancer
	rs6672986	chr1	174107726	174107727	LD
	rs6682017	chr1	174097809	174097810	LD
	rs7526024	chr1	174109722	174109723	LD
	rs7533430	chr1	174109279	174109280	LD
rs12136361	rs12136361	chr1	204358667	204358668	Associated
rs16852607	rs16852607	chr1	230906574	230906575	Associated	enhancer	JUN, MAFB, ZNF836	MAFB, JUN
rs17034466	rs17034466	chr1	109744359	109744360	Associated	enhancer
rs171994	rs171994	chr1	112637931	112637932	Associated	active enhancer
	rs200799052	chr1	112104764	112104765	LD	enhancer
	rs269094	chr1	112096552	112096553	LD	active enhancer
	rs2819209	chr1	112105270	112105271	LD
	rs34983050	chr1	112108829	112108830	LD	active enhancer	GATA3, GATA2
	rs367572	chr1	112110720	112110721	LD
	rs373157	chr1	112111915	112111916	LD	enhancer
	rs374902	chr1	112111896	112111897	LD	enhancer	SLC22A3, POU5F1
	rs374958	chr1	112108096	112108097	LD	active enhancer
	rs391268	chr1	112108408	112108409	LD	enhancer	PRDM16, JUN	JUN
	rs392463	chr1	112113031	112113032	LD	active enhancer
	rs397216	chr1	112113154	112113155	LD	active enhancer	BRIP1, JUN	JUN
	rs419494	chr1	112109324	112109325	LD	enhancer
	rs421208	chr1	112112973	112112974	LD	active enhancer	GATA3, GATA2
	rs421299	chr1	112112830	112112831	LD	enhancer
	rs430680	chr1	112106333	112106334	LD
	rs436173	chr1	112109842	112109843	LD
	rs436752	chr1	112113234	112113235	LD	enhancer
	rs437308	chr1	112112930	112112931	LD	enhancer	ELF3
	rs443625	chr1	112107322	112107323	LD	enhancer	FOXO1, ETV5
	rs450822	chr1	112103697	112103698	LD	active enhancer
	rs451528	chr1	112108407	112108408	LD	active enhancer	PRDM16, JUN	JUN
	rs455228	chr1	112110927	112110928	LD
	rs456085	chr1	112106469	112106470	LD
	rs458422	chr1	112114602	112114603	LD	active enhancer	TP53		TP53
	rs460443	chr1	112106026	112106027	LD
	rs461081	chr1	112114143	112114144	LD	active enhancer	SOX17
	rs461553	chr1	112111392	112111393	LD
	rs463520	chr1	112114257	112114258	LD	enhancer
	rs463759	chr1	112108935	112108936	LD	active enhancer
	rs463873	chr1	112109268	112109269	LD	enhancer	E2F1
	rs463983	chr1	112106482	112106483	LD
	rs464354	chr1	112108806	112108807	LD	enhancer
	rs464819	chr1	112110158	112110159	LD
	rs465417	chr1	112113897	112113898	LD	active enhancer	PRDM16
	rs465755	chr1	112104053	112104054	LD	enhancer
	rs466147	chr1	112113444	112113445	LD	active enhancer	CEBPA, SOX17		CEBPA
	rs466206	chr1	112107825	112107826	LD	enhancer
	rs529925	chr1	112113357	112113358	LD	enhancer
	rs609882	chr1	112105454	112105455	LD
	rs650946	chr1	112104215	112104216	LD	enhancer	ATF4, CEBPA		CEBPA
rs2049992	rs12084119	chr1	174377138	174377139	LD	active enhancer
	rs2049992	chr1	174325692	174325693	Associated
	rs5778804	chr1	174406677	174406678	LD
	rs6666767	chr1	174357564	174357565	LD
	rs6693423	chr1	174364680	174364681	LD
rs3123539	rs3123539	chr1	212815715	212815716	Associated
rs374902	rs1624205	chr1	112108307	112108308	LD	enhancer	HMGA1	HMGA1
	rs171994	chr1	112095309	112095310	LD	active enhancer
	rs200799052	chr1	112104764	112104765	LD	enhancer
	rs2819209	chr1	112105270	112105271	LD
	rs34086292	chr1	112109638	112109639	LD
	rs34591184	chr1	112109642	112109643	LD
	rs34983050	chr1	112108829	112108830	LD	enhancer	GATA3, GATA2
	rs367572	chr1	112110720	112110721	LD
	rs373157	chr1	112111915	112111916	LD	enhancer
	rs374902	chr1	112654518	112654519	Associated	enhancer	SLC22A3, POU5F1
	rs374958	chr1	112108096	112108097	LD	active enhancer
	rs385746	chr1	112109684	112109685	LD
	rs388020	chr1	112108467	112108468	LD	enhancer
	rs391268	chr1	112108408	112108409	LD	enhancer	PRDM16, JUN	JUN
	rs392463	chr1	112113031	112113032	LD	active enhancer
	rs397216	chr1	112113154	112113155	LD	enhancer	JUN, BRIP1	JUN
	rs410947	chr1	112109644	112109645	LD
	rs419494	chr1	112109324	112109325	LD	enhancer
	rs421208	chr1	112112973	112112974	LD	active enhancer	GATA3, GATA2
	rs421299	chr1	112112830	112112831	LD	enhancer
	rs425709	chr1	112110669	112110670	LD
	rs428372	chr1	112108464	112108465	LD	enhancer
	rs430306	chr1	112109397	112109398	LD
	rs430680	chr1	112106333	112106334	LD
	rs432663	chr1	112107502	112107503	LD	enhancer
	rs434800	chr1	112107628	112107629	LD	enhancer
	rs436173	chr1	112109842	112109843	LD
	rs436752	chr1	112113234	112113235	LD	active enhancer
	rs436902	chr1	112107499	112107500	LD	active enhancer
	rs437308	chr1	112112930	112112931	LD	enhancer	ELF3
	rs441740	chr1	112107533	112107534	LD	active enhancer
	rs443586	chr1	112109424	112109425	LD
	rs443625	chr1	112107322	112107323	LD	enhancer	FOXO1, ETV5
	rs446939	chr1	112109418	112109419	LD
	rs450822	chr1	112103697	112103698	LD	enhancer
	rs451528	chr1	112108407	112108408	LD	enhancer	PRDM16, JUN	JUN
	rs455228	chr1	112110927	112110928	LD
	rs456085	chr1	112106469	112106470	LD
	rs458422	chr1	112114602	112114603	LD	active enhancer	TP53		TP53
	rs460443	chr1	112106026	112106027	LD
	rs461081	chr1	112114143	112114144	LD	enhancer	SOX17
	rs461553	chr1	112111392	112111393	LD
	rs462936	chr1	112111046	112111047	LD
	rs463759	chr1	112108935	112108936	LD	enhancer
	rs463873	chr1	112109268	112109269	LD	enhancer	E2F1
	rs463983	chr1	112106482	112106483	LD
	rs464354	chr1	112108806	112108807	LD	active enhancer
	rs464819	chr1	112110158	112110159	LD
	rs465417	chr1	112113897	112113898	LD	enhancer	PRDM16
	rs466147	chr1	112113444	112113445	LD	enhancer	CEBPA, SOX17		CEBPA
	rs466206	chr1	112107825	112107826	LD	enhancer
	rs529925	chr1	112113357	112113358	LD	active enhancer
	rs609882	chr1	112105454	112105455	LD
	rs686408	chr1	112109633	112109634	LD
rs406428	rs406428	chr1	112655624	112655625	Associated
rs463873	rs1624205	chr1	112108307	112108308	LD	enhancer	HMGA1	HMGA1
	rs171994	chr1	112095309	112095310	LD	active enhancer
	rs200799052	chr1	112104764	112104765	LD	enhancer
	rs2819209	chr1	112105270	112105271	LD
	rs34086292	chr1	112109638	112109639	LD
	rs34591184	chr1	112109642	112109643	LD
	rs34983050	chr1	112108829	112108830	LD	active enhancer	GATA2, GATA3
	rs367572	chr1	112110720	112110721	LD
	rs373157	chr1	112111915	112111916	LD	enhancer
	rs374902	chr1	112111896	112111897	LD	enhancer	SLC22A3, POU5F1
	rs374958	chr1	112108096	112108097	LD	active enhancer
	rs385746	chr1	112109684	112109685	LD
	rs388020	chr1	112108467	112108468	LD	active enhancer
	rs391268	chr1	112108408	112108409	LD	active enhancer	PRDM16, JUN	JUN
	rs392463	chr1	112113031	112113032	LD	active enhancer
	rs397216	chr1	112113154	112113155	LD	enhancer	JUN, BRIP1	JUN
	rs410947	chr1	112109644	112109645	LD
	rs419494	chr1	112109324	112109325	LD	enhancer
	rs421208	chr1	112112973	112112974	LD	enhancer	GATA3, GATA2
	rs421299	chr1	112112830	112112831	LD	enhancer
	rs425709	chr1	112110669	112110670	LD
	rs428372	chr1	112108464	112108465	LD	enhancer
	rs430306	chr1	112109397	112109398	LD
	rs430680	chr1	112106333	112106334	LD
	rs432663	chr1	112107502	112107503	LD	active enhancer
	rs434800	chr1	112107628	112107629	LD	enhancer
	rs436173	chr1	112109842	112109843	LD
	rs436752	chr1	112113234	112113235	LD	enhancer
	rs436902	chr1	112107499	112107500	LD	active enhancer
	rs437308	chr1	112112930	112112931	LD	active enhancer	ELF3
	rs441740	chr1	112107533	112107534	LD	active enhancer
	rs443586	chr1	112109424	112109425	LD
	rs443625	chr1	112107322	112107323	LD	enhancer	FOXO1, ETV5
	rs446939	chr1	112109418	112109419	LD
	rs450822	chr1	112103697	112103698	LD	enhancer
	rs451528	chr1	112108407	112108408	LD	enhancer	PRDM16, JUN	JUN
	rs455228	chr1	112110927	112110928	LD
	rs456085	chr1	112106469	112106470	LD
	rs458422	chr1	112114602	112114603	LD	enhancer	TP53		TP53
	rs460443	chr1	112106026	112106027	LD
	rs461081	chr1	112114143	112114144	LD	enhancer	SOX17
	rs461553	chr1	112111392	112111393	LD
	rs462936	chr1	112111046	112111047	LD
	rs463759	chr1	112108935	112108936	LD	active enhancer
	rs463873	chr1	112651890	112651891	Associated	active enhancer	E2F1
	rs463983	chr1	112106482	112106483	LD
	rs464354	chr1	112108806	112108807	LD	active enhancer
	rs464819	chr1	112110158	112110159	LD
	rs465417	chr1	112113897	112113898	LD	active enhancer	PRDM16
	rs466147	chr1	112113444	112113445	LD	active enhancer	CEBPA, SOX17		CEBPA
	rs466206	chr1	112107825	112107826	LD	enhancer
	rs529925	chr1	112113357	112113358	LD	enhancer
	rs609882	chr1	112105454	112105455	LD
	rs686408	chr1	112109633	112109634	LD
rs464354	rs1624205	chr1	112108307	112108308	LD	enhancer	HMGA1	HMGA1
	rs171994	chr1	112095309	112095310	LD	active enhancer
	rs200799052	chr1	112104764	112104765	LD	enhancer
	rs2819209	chr1	112105270	112105271	LD
	rs34086292	chr1	112109638	112109639	LD
	rs34591184	chr1	112109642	112109643	LD
	rs34983050	chr1	112108829	112108830	LD	active enhancer	GATA3, GATA2
	rs367572	chr1	112110720	112110721	LD
	rs373157	chr1	112111915	112111916	LD	enhancer
	rs374902	chr1	112111896	112111897	LD	enhancer	SLC22A3, POU5F1
	rs374958	chr1	112108096	112108097	LD	enhancer
	rs385746	chr1	112109684	112109685	LD
	rs388020	chr1	112108467	112108468	LD	active enhancer
	rs391268	chr1	112108408	112108409	LD	enhancer	PRDM16, JUN	JUN
	rs392463	chr1	112113031	112113032	LD	active enhancer
	rs397216	chr1	112113154	112113155	LD	enhancer	JUN, BRIP1	JUN
	rs410947	chr1	112109644	112109645	LD
	rs419494	chr1	112109324	112109325	LD	enhancer
	rs421208	chr1	112112973	112112974	LD	enhancer	GATA3, GATA2
	rs421299	chr1	112112830	112112831	LD	enhancer
	rs425709	chr1	112110669	112110670	LD
	rs428372	chr1	112108464	112108465	LD	enhancer
	rs430306	chr1	112109397	112109398	LD
	rs430680	chr1	112106333	112106334	LD
	rs432663	chr1	112107502	112107503	LD	active enhancer
	rs434800	chr1	112107628	112107629	LD	enhancer
	rs436173	chr1	112109842	112109843	LD
	rs436752	chr1	112113234	112113235	LD	enhancer
	rs436902	chr1	112107499	112107500	LD	enhancer
	rs437308	chr1	112112930	112112931	LD	active enhancer	ELF3
	rs441740	chr1	112107533	112107534	LD	active enhancer
	rs443586	chr1	112109424	112109425	LD
	rs443625	chr1	112107322	112107323	LD	enhancer	FOXO1, ETV5
	rs446939	chr1	112109418	112109419	LD
	rs450822	chr1	112103697	112103698	LD	enhancer
	rs451528	chr1	112108407	112108408	LD	enhancer	PRDM16, JUN	JUN
	rs455228	chr1	112110927	112110928	LD
	rs456085	chr1	112106469	112106470	LD
	rs458422	chr1	112114602	112114603	LD	enhancer	TP53		TP53
	rs460443	chr1	112106026	112106027	LD
	rs461081	chr1	112114143	112114144	LD	enhancer	SOX17
	rs461553	chr1	112111392	112111393	LD
	rs462936	chr1	112111046	112111047	LD
	rs463759	chr1	112108935	112108936	LD	active enhancer
	rs463873	chr1	112109268	112109269	LD	active enhancer	E2F1
	rs463983	chr1	112106482	112106483	LD
	rs464354	chr1	112651428	112651429	Associated	enhancer
	rs464819	chr1	112110158	112110159	LD
	rs465417	chr1	112113897	112113898	LD	active enhancer	PRDM16
	rs466147	chr1	112113444	112113445	LD	active enhancer	CEBPA, SOX17		CEBPA
	rs466206	chr1	112107825	112107826	LD	enhancer
	rs529925	chr1	112113357	112113358	LD	enhancer
	rs609882	chr1	112105454	112105455	LD
	rs686408	chr1	112109633	112109634	LD
rs4650945	rs10912734	chr1	174141977	174141978	LD	enhancer
	rs12079062	chr1	174110446	174110447	LD
	rs12079063	chr1	174110447	174110448	LD
	rs12085290	chr1	174124699	174124700	LD	enhancer
	rs12094341	chr1	174110562	174110563	LD
	rs2145376	chr1	174098911	174098912	LD
	rs2860846	chr1	174106786	174106787	LD	enhancer	SMAD4
	rs2860847	chr1	174106787	174106788	LD	enhancer
	rs4650945	chr1	174084104	174084105	Associated	enhancer
	rs57191342	chr1	174100331	174100332	LD	enhancer
	rs60354115	chr1	174117154	174117155	LD
	rs6425274	chr1	174144270	174144271	LD	enhancer	KLF4
	rs6658769	chr1	174100843	174100844	LD	enhancer
	rs6663794	chr1	174099791	174099792	LD	enhancer
	rs6672986	chr1	174107726	174107727	LD
	rs6682017	chr1	174097809	174097810	LD
	rs6696076	chr1	174149900	174149901	LD	enhancer	ELF3
	rs7526024	chr1	174109722	174109723	LD
	rs7533430	chr1	174109279	174109280	LD
	rs9700722	chr1	174149133	174149134	LD	enhancer
rs5878	rs5878	chr1	173878832	173878833	Associated
rs6663875	rs1322775	chr1	173886160	173886161	LD	promoter	LEF1, CTNNB1, TCF7	CTNNB1
	rs1322777	chr1	173889962	173889963	LD
	rs1322780	chr1	173896448	173896449	LD	enhancer
	rs6663875	chr1	173863209	173863210	Associated	active enhancer	PRDM16
	rs7349095	chr1	173887899	173887900	LD
	rs9425430	chr1	173888145	173888146	LD	enhancer	CEBPA		CEBPA
	rs9425435	chr1	173896936	173896937	LD	enhancer
rs6681618	rs11351373	chr1	174252749	174252750	LD	enhancer	BBX
	rs12087441	chr1	174188696	174188697	LD	enhancer	ZNF530, FOXA1, FOXO1
	rs12093930	chr1	174201833	174201834	LD
	rs4652234	chr1	174181712	174181713	LD
	rs4652237	chr1	174189718	174189719	LD	enhancer
	rs6658543	chr1	174183338	174183339	LD
	rs6667267	chr1	174243623	174243624	LD
	rs6681390	chr1	174261331	174261332	LD
	rs6681618	chr1	174170341	174170342	Associated	enhancer
	rs972361	chr1	174228270	174228271	LD
	rs9787001	chr1	174222556	174222557	LD
rs941989	rs941989	chr1	173881871	173881872	Associated	enhancer
rs9425430	rs1322775	chr1	173886160	173886161	LD	promoter	TCF7, LEF1, CTNNB1	CTNNB1
	rs1322777	chr1	173889962	173889963	LD
	rs1322780	chr1	173896448	173896449	LD	enhancer
	rs6663875	chr1	173894071	173894072	LD	enhancer	PRDM16
	rs7349095	chr1	173887899	173887900	LD
	rs9425430	chr1	173857283	173857284	Associated	active enhancer	CEBPA		CEBPA
	rs9425435	chr1	173896936	173896937	LD	enhancer
	rs9425766	chr1	173883989	173883990	LD
rs9425766	rs1322775	chr1	173886160	173886161	LD	promoter	CTNNB1, LEF1, TCF7	CTNNB1
	rs1322777	chr1	173889962	173889963	LD
	rs7349095	chr1	173887899	173887900	LD
	rs9425430	chr1	173888145	173888146	LD	active enhancer	CEBPA		CEBPA
	rs9425766	chr1	173853127	173853128	Associated
rs9436796	rs9436796	chr1	68565210	68565211	Associated
rs1013256	rs1013256	chr2	1734324	1734325	Associated	enhancer
rs10200167	rs10200167	chr2	79544256	79544257	Associated
	rs13397923	chr2	79309434	79309435	LD
	rs13401607	chr2	79310621	79310622	LD	active enhancer
	rs13415685	chr2	79305225	79305226	LD
	rs28607023	chr2	79309871	79309872	LD	enhancer	CTNNB1	CTNNB1
rs10495917	rs10495917	chr2	44621872	44621873	Associated
	rs6709252	chr2	44391747	44391748	LD	enhancer	ETV1
	rs6761429	chr2	44398980	44398981	LD	enhancer
	rs78373935	chr2	44414889	44414890	LD	active enhancer	CDX2	CDX2
rs10514632	rs10514632	chr2	173704912	173704913	Associated	enhancer
rs10520355	rs10520355	chr2	82913165	82913166	Associated
rs1120804	rs1120804	chr2	156442562	156442563	Associated
rs11687245	rs11687245	chr2	221553342	221553343	Associated
rs1502598	rs1502598	chr2	82925182	82925183	Associated
rs12476792	rs12476792	chr2	82935393	82935394	Associated
rs12622038	rs12622038	chr2	44339612	44339613	Associated	enhancer
rs13404856	rs10202335	chr2	172820226	172820227	LD	enhancer
	rs13404856	chr2	173687168	173687169	Associated
	rs13411719	chr2	172824074	172824075	LD
rs13424270	rs13424270	chr2	46108511	46108512	Associated	active enhancer
rs1421612	rs1421612	chr2	2250426	2250427	Associated
rs16840016	rs16840016	chr2	204545178	204545179	Associated	active enhancer
rs16864745	rs16864743	chr2	6110892	6110893	LD
	rs16864745	chr2	6252207	6252208	Associated	enhancer
	rs74367322	chr2	6112041	6112042	LD
rs1982366	rs1982366	chr2	46117914	46117915	Associated	enhancer
	rs1982367	chr2	45890800	45890801	LD	enhancer
rs2139311	rs2139311	chr2	134912114	134912115	Associated	active enhancer
rs2553001	rs2553001	chr2	173703518	173703519	Associated	enhancer	ARNT
rs2676511	rs2676511	chr2	173717307	173717308	Associated
rs2881068	rs2881068	chr2	46102386	46102387	Associated	active enhancer
	rs4953280	chr2	45875574	45875575	LD	active enhancer
rs2971851	rs2971851	chr2	66402505	66402506	Associated	enhancer
rs4673141	rs4673141	chr2	226191730	226191731	Associated	enhancer	RARA
rs4953283	rs4953283	chr2	46107371	46107372	Associated	enhancer
	rs55790031	chr2	45880691	45880692	LD	enhancer	FLI1, ERG, ETV5, FEV, ETV4	ETV4, FEV
	rs62127253	chr2	45882817	45882818	LD	enhancer
	rs66497228	chr2	45882904	45882905	LD	enhancer
rs4953286	rs4953286	chr2	46120390	46120391	Associated	active enhancer
rs735112	rs735112	chr2	46110425	46110426	Associated	enhancer
rs10446440	rs10446440	chr3	16589821	16589822	Associated	enhancer	LEF1, TCF7L2, TCF7
	rs76539851	chr3	16546673	16546674	LD	active enhancer
rs10470319	rs10470319	chr3	125983217	125983218	Associated	enhancer
	rs113518183	chr3	126265890	126265891	LD	enhancer
rs11710365	rs11710365	chr3	119317751	119317752	Associated	enhancer
rs11915033	rs11915033	chr3	13386422	13386423	Associated	active enhancer	E2F1, TFDP1
	rs11921830	chr3	13347608	13347609	LD	enhancer
	rs11929584	chr3	13347678	13347679	LD	active enhancer
	rs17038033	chr3	13339096	13339097	LD	active enhancer
	rs17038036	chr3	13346377	13346378	LD	active enhancer	FLI1, TCF3		TCF3
	rs17038078	chr3	13358182	13358183	LD	active enhancer	WT1		WT1
	rs17038100	chr3	13364203	13364204	LD	active enhancer
	rs17038115	chr3	13380137	13380138	LD	enhancer	SMAD2, SMAD4
	rs2280088	chr3	13346193	13346194	LD	active enhancer
	rs57361156	chr3	13367756	13367757	LD	enhancer
	rs57420413	chr3	13336574	13336575	LD	enhancer
	rs58145598	chr3	13368055	13368056	LD	active enhancer
	rs58700038	chr3	13337414	13337415	LD	active enhancer
	rs61661925	chr3	13339389	13339390	LD	enhancer
	rs73148067	chr3	13338550	13338551	LD	active enhancer	GATA2
	rs73148074	chr3	13348061	13348062	LD	enhancer
	rs73148079	chr3	13361881	13361882	LD	enhancer	TCF3		TCF3
	rs73148087	chr3	13371264	13371265	LD	active enhancer
	rs79757497	chr3	13361375	13361376	LD	enhancer	WT1		WT1
rs11923441	rs10490850	chr3	144403667	144403668	LD
	rs11923441	chr3	144121990	144121991	Associated	enhancer
	rs1918063	chr3	144387708	144387709	LD	enhancer	HOXA13
	rs73149821	chr3	144382212	144382213	LD
	rs73149823	chr3	144382886	144382887	LD	active enhancer
	rs73149837	chr3	144398722	144398723	LD
	rs73149838	chr3	144399295	144399296	LD
	rs73149840	chr3	144402631	144402632	LD	enhancer	KLF4
	rs73149841	chr3	144402634	144402635	LD	enhancer
	rs73149845	chr3	144405011	144405012	LD
rs13082427	rs13059552	chr3	35651142	35651143	LD
	rs13082427	chr3	35694744	35694745	Associated	enhancer
rs13100237	rs111330081	chr3	123892038	123892039	LD	enhancer
	rs13100237	chr3	123613706	123613707	Associated
	rs4446164	chr3	123886632	123886633	LD	enhancer	JUN	JUN
rs1320175	rs1320175	chr3	61500021	61500022	Associated	enhancer
	rs4563407	chr3	61513159	61513160	LD	enhancer
	rs9855360	chr3	61517865	61517866	LD	enhancer	MYC, TCF3	MYC	TCF3
rs16825607	rs16825607	chr3	116509468	116509469	Associated	enhancer
rs16851413	rs140278916	chr3	105662932	105662933	LD	enhancer	JUN	JUN
	rs16851413	chr3	105380524	105380525	Associated	active enhancer
rs16855778	rs12496038	chr3	171080505	171080506	LD	enhancer
	rs12497854	chr3	171082413	171082414	LD	enhancer
	rs144105704	chr3	171080168	171080169	LD	enhancer
	rs16855778	chr3	170798794	170798795	Associated
	rs45467595	chr3	171085047	171085048	LD	active enhancer
	rs61792365	chr3	171093090	171093091	LD	active enhancer
	rs77512634	chr3	171093362	171093363	LD	enhancer	GATA2, GATA3, HOXC13
	rs78115753	chr3	171085306	171085307	LD	enhancer
rs17827026	rs17827026	chr3	107731546	107731547	Associated	enhancer	MYC, MITF, TCF3	MITF, MYC	TCF3
rs3772534	rs116866502	chr3	105725808	105725809	LD	active enhancer	RARA, MAFB	MAFB
	rs117126418	chr3	105701758	105701759	LD
	rs117275247	chr3	105736352	105736353	LD	enhancer	HMGA1	HMGA1
	rs117321738	chr3	105762849	105762850	LD
	rs117855473	chr3	105762680	105762681	LD
	rs12630062	chr3	105791823	105791824	LD
	rs13073784	chr3	105713615	105713616	LD
	rs138325778	chr3	105793002	105793003	LD
	rs140132385	chr3	105743998	105743999	LD	enhancer
	rs150371419	chr3	105696021	105696022	LD	enhancer	PAX8	PAX8
	rs1550713	chr3	105701142	105701143	LD
	rs1972939	chr3	105679626	105679627	LD	enhancer	E2F1
	rs2301031	chr3	105750234	105750235	LD	enhancer	FOXO1, MAFB	MAFB
	rs2301033	chr3	105750178	105750179	LD	enhancer	KLF4
	rs2301042	chr3	105710860	105710861	LD
	rs3772534	chr3	105421034	105421035	Associated
	rs55980746	chr3	105670447	105670448	LD	enhancer
	rs74897798	chr3	105718503	105718504	LD	enhancer
	rs75820797	chr3	105723976	105723977	LD	enhancer
	rs76229410	chr3	105680737	105680738	LD	enhancer	MYB	MYB
	rs76454838	chr3	105680233	105680234	LD	enhancer
	rs77506204	chr3	105681011	105681012	LD	active enhancer	MYB	MYB
	rs77623658	chr3	105725592	105725593	LD	active enhancer
	rs77728781	chr3	105750807	105750808	LD	enhancer
	rs78027567	chr3	105738950	105738951	LD
	rs78622940	chr3	105801860	105801861	LD	enhancer	FOXO1
	rs78635894	chr3	105717542	105717543	LD	enhancer
	rs78667529	chr3	105790409	105790410	LD
	rs78848115	chr3	105737572	105737573	LD
	rs79547724	chr3	105774022	105774023	LD
	rs80040728	chr3	105723890	105723891	LD	active enhancer
rs41476849	rs41476849	chr3	66810018	66810019	Associated
	rs73835906	chr3	66756909	66756910	LD
	rs7614654	chr3	66772185	66772186	LD	enhancer
rs4563407	rs1320175	chr3	61514347	61514348	LD	enhancer
	rs4563407	chr3	61498833	61498834	Associated	enhancer
	rs9855360	chr3	61517865	61517866	LD	enhancer	TCF3, MYC	MYC	TCF3
rs490144	rs490144	chr3	170443224	170443225	Associated	enhancer	ETV5, HMGA1	HMGA1
rs6762436	rs148330942	chr3	173919778	173919779	LD	active enhancer
	rs59863634	chr3	173916172	173916173	LD
	rs6762436	chr3	173632891	173632892	Associated	active enhancer
	rs73035474	chr3	173919560	173919561	LD	active enhancer
	rs73037236	chr3	173919678	173919679	LD	enhancer
rs6774457	rs6774457	chr3	36235084	36235085	Associated
rs6788209	rs115839222	chr3	168379043	168379044	LD
	rs6788209	chr3	168089072	168089073	Associated
	rs6803896	chr3	168380866	168380867	LD
	rs77890000	chr3	168378932	168378933	LD
rs9310799	rs200553139	chr3	26422285	26422286	LD	enhancer	MSI2
	rs9310799	chr3	26465221	26465222	Associated
rs9856736	rs9856736	chr3	5991729	5991730	Associated
rs9875406	rs9875406	chr3	5991376	5991377	Associated
rs9878328	rs6773143	chr3	157825274	157825275	LD	enhancer	WT1, GATA2		WT1
	rs9878328	chr3	157542718	157542719	Associated
rs9883580	rs9883580	chr3	65355606	65355607	Associated
rs10009545	rs10009545	chr4	33944748	33944749	Associated
rs10050296	rs10022863	chr4	185570662	185570663	LD	promoter
	rs10022870	chr4	185570681	185570682	LD	promoter
	rs10023058	chr4	185570866	185570867	LD	promoter	SOX17, SOX9
	rs10050296	chr4	186488443	186488444	Associated	enhancer	ZNF384
	rs28434580	chr4	185568724	185568725	LD	enhancer
	rs9991523	chr4	185568244	185568245	LD	enhancer	MITF	MITF
rs11931690	rs10005494	chr4	120162656	120162657	LD	enhancer
	rs10014732	chr4	120137191	120137192	LD
	rs10020884	chr4	120169199	120169200	LD
	rs10033796	chr4	120157199	120157200	LD	enhancer
	rs113496740	chr4	120162059	120162060	LD
	rs11931690	chr4	121089226	121089227	Associated
	rs11931709	chr4	120168307	120168308	LD	enhancer
	rs11940175	chr4	120149806	120149807	LD	enhancer
	rs13435145	chr4	120154164	120154165	LD	enhancer	MYB	MYB
	rs13435598	chr4	120152928	120152929	LD	active enhancer
	rs13435910	chr4	120152524	120152525	LD	active enhancer
	rs17011126	chr4	120163723	120163724	LD	enhancer	ZNF530
	rs28407118	chr4	120157938	120157939	LD	active enhancer	CBFB, RUNX1		RUNX1
	rs28540356	chr4	120158306	120158307	LD	enhancer	CEBPA		CEBPA
	rs28548800	chr4	120156916	120156917	LD	active enhancer	SOX9, SOX17
	rs28686919	chr4	120159736	120159737	LD	enhancer	PRDM16
	rs28735493	chr4	120157933	120157934	LD	active enhancer	MITF	MITF
	rs72918131	chr4	120161863	120161864	LD
	rs72918143	chr4	120169856	120169857	LD
	rs9998550	chr4	120169170	120169171	LD
rs12233656	rs12233656	chr4	38737018	38737019	Associated	active enhancer
	rs78199749	chr4	38735838	38735839	LD	enhancer
rs12648256	rs12648256	chr4	126612488	126612489	Associated
rs13108758	rs13108758	chr4	26899773	26899774	Associated	active enhancer
rs1398925	rs1398925	chr4	139300684	139300685	Associated	enhancer
rs1429130	rs1429130	chr4	148223763	148223764	Associated	enhancer
rs16989209	rs16989209	chr4	33755417	33755418	Associated
rs16997921	rs16997921	chr4	127645746	127645747	Associated
rs17040454	rs10516557	chr4	109474250	109474251	LD
	rs111236149	chr4	109513430	109513431	LD	enhancer
	rs111664319	chr4	109482930	109482931	LD	enhancer	TP53		TP53
	rs112157974	chr4	109445238	109445239	LD
	rs113396388	chr4	109483229	109483230	LD	active enhancer	E2F3, E2F2, E2F1
	rs113586978	chr4	109486937	109486938	LD	enhancer
	rs11937053	chr4	109492420	109492421	LD	enhancer
	rs11941636	chr4	109493837	109493838	LD	active enhancer	ZNF569
	rs12641472	chr4	109530856	109530857	LD	enhancer
	rs12643881	chr4	109465287	109465288	LD	enhancer	SOX17
	rs141173926	chr4	109513531	109513532	LD	enhancer	E2F3, E2F1, E2F2
	rs17040446	chr4	109446652	109446653	LD
	rs17040454	chr4	110385758	110385759	Associated	enhancer
	rs530738341	chr4	109467092	109467093	LD
	rs545939905	chr4	109540881	109540882	LD	active enhancer
	rs74399253	chr4	109531380	109531381	LD	enhancer
	rs75650165	chr4	109522392	109522393	LD	enhancer	SOX17
	rs76039953	chr4	109510444	109510445	LD	enhancer
	rs76068205	chr4	109524980	109524981	LD
	rs76784285	chr4	109458514	109458515	LD	enhancer
	rs77639117	chr4	109488777	109488778	LD	active enhancer
	rs77911134	chr4	109458110	109458111	LD	active enhancer	RUNX1		RUNX1
	rs78621698	chr4	109483763	109483764	LD
	rs79141241	chr4	109501120	109501121	LD
	rs79317477	chr4	109451156	109451157	LD	enhancer
	rs79410276	chr4	109425340	109425341	LD
rs17219787	rs10708586	chr4	61411237	61411238	LD	enhancer	ZNF384
	rs10708587	chr4	61411672	61411673	LD
	rs142058791	chr4	61416957	61416958	LD
	rs1456866	chr4	61405886	61405887	LD
	rs150121498	chr4	61416973	61416974	LD
	rs17219787	chr4	62272068	62272069	Associated	active enhancer
	rs17291934	chr4	61416152	61416153	LD
	rs17291940	chr4	61416526	61416527	LD
	rs200104826	chr4	61411240	61411241	LD	enhancer	HMGA1	HMGA1
	rs6551626	chr4	61407518	61407519	LD
	rs6818561	chr4	61409664	61409665	LD
	rs6826349	chr4	61412015	61412016	LD
	rs6843210	chr4	61411747	61411748	LD
	rs6843417	chr4	61411836	61411837	LD
	rs6843523	chr4	61409680	61409681	LD
	rs72443783	chr4	61405670	61405671	LD
	rs74397533	chr4	61416593	61416594	LD
	rs74819062	chr4	61408671	61408672	LD
	rs75363906	chr4	61416616	61416617	LD
	rs75969345	chr4	61415675	61415676	LD
	rs7654021	chr4	61408067	61408068	LD
	rs7670645	chr4	61406424	61406425	LD
	rs7672885	chr4	61407779	61407780	LD
	rs7683174	chr4	61408179	61408180	LD
	rs7688582	chr4	61406616	61406617	LD
	rs76895211	chr4	61415743	61415744	LD
	rs78056695	chr4	61404928	61404929	LD
	rs78164548	chr4	61413376	61413377	LD
	rs78493635	chr4	61415678	61415679	LD
	rs78677689	chr4	61412327	61412328	LD
	rs79609862	chr4	61413126	61413127	LD
rs1853077	rs1853077	chr4	3624139	3624140	Associated	enhancer
rs1904853	rs11731318	chr4	143816373	143816374	LD
	rs11734383	chr4	143824093	143824094	LD
	rs11735295	chr4	143824150	143824151	LD
	rs12502940	chr4	143812117	143812118	LD
	rs12503074	chr4	143812560	143812561	LD
	rs12511508	chr4	143804369	143804370	LD	enhancer
	rs12512279	chr4	143801681	143801682	LD
	rs13102175	chr4	143814045	143814046	LD
	rs13105102	chr4	143819046	143819047	LD
	rs13105118	chr4	143819077	143819078	LD
	rs13105613	chr4	143824554	143824555	LD
	rs13106488	chr4	143818969	143818970	LD
	rs13123176	chr4	143799840	143799841	LD
	rs13126561	chr4	143827053	143827054	LD
	rs13128761	chr4	143799814	143799815	LD
	rs13133239	chr4	143818894	143818895	LD
	rs13134808	chr4	143798339	143798340	LD
	rs1383443	chr4	143819940	143819941	LD
	rs142043048	chr4	143816093	143816094	LD
	rs144278687	chr4	143795798	143795799	LD
	rs150239027	chr4	143811790	143811791	LD
	rs1825038	chr4	143797053	143797054	LD
	rs1825039	chr4	143796884	143796885	LD
	rs1904853	chr4	144721660	144721661	Associated
	rs2622380	chr4	143814571	143814572	LD
	rs34324209	chr4	143815082	143815083	LD
	rs34836505	chr4	143815163	143815164	LD
	rs35200700	chr4	143802277	143802278	LD
	rs35271123	chr4	143819629	143819630	LD
	rs35792820	chr4	143814806	143814807	LD
	rs35998817	chr4	143795355	143795356	LD
	rs36139657	chr4	143802632	143802633	LD	enhancer
	rs36167121	chr4	143804257	143804258	LD
	rs3856986	chr4	143806088	143806089	LD
	rs3902209	chr4	143807036	143807037	LD
	rs4092718	chr4	143799637	143799638	LD
	rs4092719	chr4	143799344	143799345	LD
	rs4350959	chr4	143796496	143796497	LD
	rs4632596	chr4	143796360	143796361	LD
	rs62337300	chr4	143815897	143815898	LD
	rs67236581	chr4	143819148	143819149	LD
	rs6811056	chr4	143822183	143822184	LD	enhancer
	rs6827764	chr4	143822024	143822025	LD	enhancer
	rs6831401	chr4	143801038	143801039	LD
	rs6834494	chr4	143822257	143822258	LD	enhancer
	rs6838981	chr4	143826484	143826485	LD
	rs6853777	chr4	143801118	143801119	LD
	rs6853798	chr4	143801153	143801154	LD
	rs7656455	chr4	143817005	143817006	LD
	rs7669198	chr4	143821229	143821230	LD
	rs7670010	chr4	143821679	143821680	LD	enhancer	ZNF836
	rs7673379	chr4	143816679	143816680	LD
	rs7697498	chr4	143816854	143816855	LD
rs1908477	rs1908477	chr4	11460742	11460743	Associated
	rs73814024	chr4	11460550	11460551	LD
rs1993609	rs11721416	chr4	119006287	119006288	LD	enhancer	BCL11A	BCL11A
	rs1993609	chr4	119926975	119926976	Associated
	rs1994630	chr4	119006113	119006114	LD
rs4694011	rs4694011	chr4	90454945	90454946	Associated
rs758423	rs758423	chr4	11702577	11702578	Associated	enhancer	ATF1	ATF1
rs7677888	rs41300367	chr4	128268953	128268954	LD
	rs7677888	chr4	129200519	129200520	Associated	enhancer	GATA3
	rs7680523	chr4	128267512	128267513	LD
	rs7681053	chr4	128261760	128261761	LD
	rs7681074	chr4	128267607	128267608	LD
	rs9683654	chr4	128284053	128284054	LD
rs7680550	rs7680550	chr4	67550503	67550504	Associated
rs7697477	rs7697477	chr4	24187536	24187537	Associated
rs10491447	rs10491447	chr5	87789028	87789029	Associated	enhancer
	rs17419695	chr5	88494262	88494263	LD
rs10514873	rs10514873	chr5	58155653	58155654	Associated	enhancer	MYC	MYC
rs10520864	rs10520864	chr5	19806089	19806090	Associated
	rs144580574	chr5	19818490	19818491	LD
	rs200038226	chr5	19810333	19810334	LD
	rs200413815	chr5	19804311	19804312	LD
	rs62355772	chr5	19803932	19803933	LD
	rs62355773	chr5	19803983	19803984	LD
	rs62355774	chr5	19804158	19804159	LD
	rs62355779	chr5	19806357	19806358	LD
	rs62355780	chr5	19810222	19810223	LD
	rs62355781	chr5	19810254	19810255	LD
	rs62355783	chr5	19810772	19810773	LD
	rs62355784	chr5	19810796	19810797	LD
	rs62355785	chr5	19810838	19810839	LD
	rs62355787	chr5	19818638	19818639	LD
	rs62355788	chr5	19820250	19820251	LD	enhancer
	rs72740837	chr5	19817098	19817099	LD
rs12520006	rs12520006	chr5	87100609	87100610	Associated
	rs201863421	chr5	87806614	87806615	LD
	rs62367617	chr5	87806239	87806240	LD	enhancer	KLF4, BRCA1		BRCA1
	rs62367618	chr5	87806613	87806614	LD
	rs73167517	chr5	87807164	87807165	LD
	rs73167518	chr5	87807182	87807183	LD
	rs73167519	chr5	87808076	87808077	LD
rs13179809	rs13179809	chr5	106622615	106622616	Associated	enhancer
rs16874048	rs144469956	chr5	4786191	4786192	LD
	rs16874048	chr5	4780903	4780904	Associated	enhancer
	rs28660286	chr5	4787538	4787539	LD
	rs9313090	chr5	4792745	4792746	LD
rs16893870	rs16893870	chr5	24729731	24729732	Associated	enhancer
rs17723385	rs112002564	chr5	149320491	149320492	LD	enhancer
	rs113903204	chr5	149320654	149320655	LD	active enhancer
	rs17723385	chr5	148699618	148699619	Associated	enhancer
	rs17796395	chr5	149320377	149320378	LD	active enhancer	TCF3, LEF1, TCF7L1		TCF3
	rs17796401	chr5	149321020	149321021	LD	active enhancer
	rs75404829	chr5	149319910	149319911	LD	enhancer	ELF3
	rs79225629	chr5	149320468	149320469	LD	active enhancer
rs17796395	rs112002564	chr5	149320491	149320492	LD	enhancer
	rs113903204	chr5	149320654	149320655	LD	active enhancer
	rs17723385	chr5	149320055	149320056	LD	enhancer
	rs17796395	chr5	148699940	148699941	Associated	enhancer	TCF7L1, TCF3, LEF1		TCF3
	rs17796401	chr5	149321020	149321021	LD	active enhancer
	rs75404829	chr5	149319910	149319911	LD	active enhancer	ELF3
	rs79225629	chr5	149320468	149320469	LD	active enhancer
rs17839201	rs17839201	chr5	19582435	19582436	Associated
	rs72737484	chr5	19577784	19577785	LD
rs317986	rs317986	chr5	66734665	66734666	Associated	active enhancer
rs4273613	rs10941121	chr5	34251603	34251604	LD
	rs11743355	chr5	34266472	34266473	LD
	rs11746803	chr5	34265999	34266000	LD
	rs11746806	chr5	34266066	34266067	LD
	rs11746959	chr5	34266575	34266576	LD
	rs2148575	chr5	34258360	34258361	LD
	rs3906118	chr5	34257185	34257186	LD
	rs4029119	chr5	34256865	34256866	LD
	rs4242084	chr5	34259255	34259256	LD
	rs4273613	chr5	34258540	34258541	Associated
	rs4293923	chr5	34253681	34253682	LD
	rs4866354	chr5	34259322	34259323	LD
	rs62363146	chr5	34255742	34255743	LD
	rs62364085	chr5	34264488	34264489	LD
	rs6451057	chr5	34262630	34262631	LD
	rs6891573	chr5	34265362	34265363	LD
	rs72425312	chr5	34268123	34268124	LD
	rs7704396	chr5	34254887	34254888	LD
	rs7704962	chr5	34254990	34254991	LD
	rs7724570	chr5	34254846	34254847	LD
	rs9637781	chr5	34246494	34246495	LD
rs6449562	rs6449562	chr5	61177380	61177381	Associated	active enhancer	MYB	MYB
rs6871581	rs6871581	chr5	17386984	17386985	Associated
rs724597	rs151229921	chr5	26476230	26476231	LD
	rs191390293	chr5	26476709	26476710	LD
	rs371235193	chr5	26476640	26476641	LD
	rs724597	chr5	26470575	26470576	Associated
rs7731294	rs7731294	chr5	17358269	17358270	Associated
rs882981	rs882981	chr5	13379003	13379004	Associated	enhancer
rs9790916	rs9790916	chr5	118506685	118506686	Associated	enhancer	GATA3
	rs9791089	chr5	119170908	119170909	LD
rs1047631	rs1047631	chr6	15523101	15523102	Associated	enhancer
rs10484550	rs10484550	chr6	30094856	30094857	Associated	promoter
rs11962234	rs11962234	chr6	65989747	65989748	Associated
	rs11962494	chr6	65284541	65284542	LD
	rs13197839	chr6	65279399	65279400	LD
	rs13201014	chr6	65285508	65285509	LD
	rs13214404	chr6	65285131	65285132	LD
rs13207648	rs11753020	chr6	4205448	4205449	LD
	rs13192324	chr6	4199845	4199846	LD
	rs13202845	chr6	4196805	4196806	LD	enhancer
	rs13207648	chr6	4221270	4221271	Associated	enhancer
	rs13213431	chr6	4208402	4208403	LD	enhancer
	rs35267792	chr6	4197413	4197414	LD
	rs35389479	chr6	4217102	4217103	LD
	rs36042165	chr6	4221552	4221553	LD	enhancer
	rs374728050	chr6	4194421	4194422	LD
	rs71555837	chr6	4216987	4216988	LD
rs13213193	rs13213193	chr6	148874735	148874736	Associated
	rs13215903	chr6	148559499	148559500	LD	enhancer
	rs75258819	chr6	148556898	148556899	LD	active enhancer
	rs9377144	chr6	148558116	148558117	LD	active enhancer	KLF4
rs16888021	rs117148598	chr6	169432751	169432752	LD
	rs117712749	chr6	169435960	169435961	LD	promoter
	rs141576441	chr6	169434233	169434234	LD
	rs16888015	chr6	169429502	169429503	LD	active enhancer
	rs16888021	chr6	169830754	169830755	Associated	enhancer
	rs16888048	chr6	169472736	169472737	LD	enhancer	CEBPA, HMGA1	HMGA1	CEBPA
	rs16888050	chr6	169473977	169473978	LD	active enhancer
	rs41265369	chr6	169457666	169457667	LD	enhancer
	rs74792903	chr6	169436122	169436123	LD	promoter
	rs76551608	chr6	169441463	169441464	LD	enhancer	PPARG, ESR1, ATF1	PPARG, ATF1
	rs76674641	chr6	169433425	169433426	LD
	rs77035568	chr6	169434656	169434657	LD	enhancer
	rs77114281	chr6	169446324	169446325	LD	enhancer
	rs77366054	chr6	169457072	169457073	LD
	rs77900678	chr6	169440559	169440560	LD	enhancer
	rs78088663	chr6	169444203	169444204	LD	enhancer	E2F1
	rs78270891	chr6	169477737	169477738	LD	active enhancer	ZNF384, E2F1
	rs78348261	chr6	169431328	169431329	LD	enhancer	TCF7L1, TCF7, LEF1, TCF3		TCF3
	rs79951072	chr6	169429956	169429957	LD	active enhancer
	rs79957491	chr6	169475862	169475863	LD	active enhancer	PRKAR1A, TNFRSF14, PPARG, RARA	PPARG
rs16895392	rs16895392	chr6	164254828	164254829	Associated
	rs77615459	chr6	163834618	163834619	LD	promoter
rs2062358	rs2062358	chr6	91575816	91575817	Associated
rs276554	rs276554	chr6	137410516	137410517	Associated	active enhancer	MYB, TCF7L1, LEF1, CTNNB1, TCF3	MYB, CTNNB1	TCF3
rs2813484	rs2747660	chr6	152143232	152143233	LD
	rs2813484	chr6	152463902	152463903	Associated
rs436898	rs409536	chr6	75235262	75235263	LD
	rs415416	chr6	75236916	75236917	LD
	rs431116	chr6	75236706	75236707	LD
	rs436898	chr6	75945548	75945549	Associated	enhancer	LEF1, CTNNB1	CTNNB1
rs7750139	rs7750139	chr6	65986503	65986504	Associated
rs9356344	rs9356344	chr6	165494322	165494323	Associated
rs9374774	rs1068588	chr6	119049166	119049167	LD	enhancer
	rs12204084	chr6	119038089	119038090	LD	active enhancer	NF1		NF1
	rs610960	chr6	119046453	119046454	LD
	rs71556824	chr6	119040169	119040170	LD	active enhancer	FOXO1, MSI2
	rs9374774	chr6	119361257	119361258	Associated	enhancer
	rs9387631	chr6	119039817	119039818	LD	active enhancer	E2F1
rs9494139	rs9494139	chr6	135414793	135414794	Associated	active enhancer
rs9505044	rs9505044	chr6	7122292	7122293	Associated	active enhancer	MITF	MITF
rs11531480	rs11531480	chr7	16771045	16771046	Associated	enhancer	ARNT
rs11978430	rs11978430	chr7	145587795	145587796	Associated	enhancer
	rs4601231	chr7	145883318	145883319	LD
	rs55744549	chr7	145889353	145889354	LD
	rs56207729	chr7	145880696	145880697	LD
	rs56339557	chr7	145881796	145881797	LD
	rs56388832	chr7	145875775	145875776	LD
	rs570206033	chr7	145883090	145883091	LD
	rs57703002	chr7	145875191	145875192	LD
	rs59696775	chr7	145882330	145882331	LD
	rs60031396	chr7	145881977	145881978	LD
	rs60166573	chr7	145875136	145875137	LD
	rs73736266	chr7	145883881	145883882	LD
	rs7807526	chr7	145883201	145883202	LD
rs1347437	rs1347437	chr7	12201693	12201694	Associated	active enhancer
rs17395751	rs17395751	chr7	31423767	31423768	Associated	enhancer
rs17481941	rs17481941	chr7	147794343	147794344	Associated
rs2111480	rs2111480	chr7	12185607	12185608	Associated	enhancer
rs2122627	rs2122627	chr7	127883323	127883324	Associated	active enhancer	CDX2	CDX2
	rs791620	chr7	128241090	128241091	LD	active enhancer	E2F1, E2F2, E2F3
rs4342507	rs149736461	chr7	145878090	145878091	LD	enhancer	HOXD11, HOXA13
	rs4342507	chr7	145576623	145576624	Associated
	rs59842185	chr7	145876470	145876471	LD
	rs6978878	chr7	145892680	145892681	LD
	rs73736244	chr7	145873126	145873127	LD	enhancer	PRDM16
	rs73736246	chr7	145874961	145874962	LD	enhancer	HMGA1, HOXA13, HOXC13	HMGA1
	rs73736252	chr7	145878526	145878527	LD
	rs79061660	chr7	145881333	145881334	LD
rs4601231	rs11978430	chr7	145890702	145890703	LD	enhancer
	rs4601231	chr7	145580411	145580412	Associated
	rs55744549	chr7	145889353	145889354	LD
	rs56207729	chr7	145880696	145880697	LD
	rs56339557	chr7	145881796	145881797	LD
	rs56388832	chr7	145875775	145875776	LD
	rs59696775	chr7	145882330	145882331	LD
	rs60031396	chr7	145881977	145881978	LD
	rs60166573	chr7	145875136	145875137	LD
	rs73736266	chr7	145883881	145883882	LD
	rs7807526	chr7	145883201	145883202	LD
rs4730838	rs4730838	chr7	79070452	79070453	Associated	enhancer
rs6943753	rs10642243	chr7	145917721	145917722	LD
	rs111576463	chr7	145906220	145906221	LD	active enhancer	FOXO1, KDM5A, FOXA1
	rs111705823	chr7	145927474	145927475	LD	enhancer
	rs112224350	chr7	145924694	145924695	LD	enhancer
	rs112434734	chr7	145945980	145945981	LD	enhancer	SOX17
	rs112636771	chr7	145927478	145927479	LD	enhancer	RUNX1		RUNX1
	rs113623004	chr7	145907304	145907305	LD
	rs113664283	chr7	145927245	145927246	LD	enhancer	WT1		WT1
	rs113839328	chr7	145913841	145913842	LD	enhancer	NFIB
	rs113887116	chr7	145935158	145935159	LD
	rs113957657	chr7	145918235	145918236	LD
	rs116740111	chr7	145929377	145929378	LD
	rs138213623	chr7	145907208	145907209	LD
	rs139087309	chr7	145911119	145911120	LD
	rs140461296	chr7	145908599	145908600	LD
	rs141610480	chr7	145908054	145908055	LD
	rs145464558	chr7	145905933	145905934	LD	active enhancer	BCL3	BCL3
	rs35337248	chr7	145912113	145912114	LD
	rs369853427	chr7	145927544	145927545	LD	enhancer	FOXO1, HMGA1	HMGA1
	rs4392813	chr7	145911936	145911937	LD
	rs5013307	chr7	145912119	145912120	LD
	rs55901953	chr7	145916141	145916142	LD
	rs56096631	chr7	145914849	145914850	LD
	rs56104157	chr7	145914190	145914191	LD
	rs56129818	chr7	145906784	145906785	LD	enhancer	AR, SOX17
	rs56219655	chr7	145914955	145914956	LD
	rs57475264	chr7	145912785	145912786	LD
	rs57903817	chr7	145916217	145916218	LD
	rs58735852	chr7	145906484	145906485	LD	active enhancer
	rs59122657	chr7	145916003	145916004	LD
	rs59126724	chr7	145928231	145928232	LD
	rs59273605	chr7	145914493	145914494	LD
	rs59452616	chr7	145928799	145928800	LD
	rs59488578	chr7	145906923	145906924	LD	enhancer
	rs59491782	chr7	145916239	145916240	LD
	rs59677597	chr7	145915962	145915963	LD
	rs59950909	chr7	145912924	145912925	LD
	rs60356490	chr7	145915989	145915990	LD
	rs60445641	chr7	145929149	145929150	LD
	rs60473071	chr7	145921202	145921203	LD
	rs61482891	chr7	145916180	145916181	LD
	rs61566050	chr7	145936735	145936736	LD	enhancer
	rs61637054	chr7	145936543	145936544	LD	enhancer	LEF1, HOXA13, TCF7, CDX2	CDX2
	rs6464706	chr7	145917555	145917556	LD
	rs6464707	chr7	145917794	145917795	LD
	rs6943753	chr7	145632627	145632628	Associated
	rs6946760	chr7	145917953	145917954	LD
	rs6952156	chr7	145925079	145925080	LD	enhancer
	rs6970441	chr7	145925071	145925072	LD	enhancer
	rs73460940	chr7	145906017	145906018	LD	active enhancer	CDX2, HOXA13	CDX2
	rs73460942	chr7	145906069	145906070	LD	enhancer
	rs73460951	chr7	145907595	145907596	LD
	rs73460960	chr7	145908935	145908936	LD
	rs73460964	chr7	145909619	145909620	LD
	rs73460965	chr7	145909846	145909847	LD
	rs73460971	chr7	145910092	145910093	LD
	rs73460973	chr7	145910150	145910151	LD
	rs73460974	chr7	145910796	145910797	LD
	rs73460978	chr7	145910889	145910890	LD
	rs73460980	chr7	145910984	145910985	LD
	rs73460982	chr7	145911308	145911309	LD
	rs73460985	chr7	145911374	145911375	LD
	rs73460986	chr7	145911443	145911444	LD
	rs73460987	chr7	145911757	145911758	LD
	rs73461001	chr7	145913290	145913291	LD	enhancer
	rs73461002	chr7	145913642	145913643	LD	enhancer
	rs73462803	chr7	145913664	145913665	LD	enhancer
	rs73462808	chr7	145915266	145915267	LD
	rs73462811	chr7	145915606	145915607	LD
	rs73462813	chr7	145915631	145915632	LD
	rs73462822	chr7	145916850	145916851	LD
	rs73462824	chr7	145916899	145916900	LD
	rs73462827	chr7	145917262	145917263	LD
	rs73462832	chr7	145918352	145918353	LD
	rs73462837	chr7	145919689	145919690	LD
	rs73462838	chr7	145920664	145920665	LD
	rs73462842	chr7	145926181	145926182	LD	enhancer	ZNF384, HMGA1	HMGA1
	rs73462845	chr7	145926575	145926576	LD	enhancer
	rs73462846	chr7	145929213	145929214	LD
	rs73462848	chr7	145929696	145929697	LD
	rs73462850	chr7	145930471	145930472	LD
	rs73462888	chr7	145943417	145943418	LD
	rs73462897	chr7	145946626	145946627	LD	enhancer
	rs73736302	chr7	145907082	145907083	LD	enhancer
	rs73738405	chr7	145907931	145907932	LD
	rs73738406	chr7	145908774	145908775	LD
	rs73738407	chr7	145908780	145908781	LD
	rs73738409	chr7	145909469	145909470	LD
	rs73738418	chr7	145910743	145910744	LD
	rs73738446	chr7	145915668	145915669	LD
	rs73738447	chr7	145915671	145915672	LD
	rs73738448	chr7	145915684	145915685	LD
	rs73738453	chr7	145918292	145918293	LD
	rs77549920	chr7	145918240	145918241	LD
	rs7781653	chr7	145918900	145918901	LD
	rs7781948	chr7	145919113	145919114	LD
	rs7785275	chr7	145918761	145918762	LD
	rs7789517	chr7	145919214	145919215	LD
	rs79956221	chr7	145912909	145912910	LD
rs7804049	rs7804049	chr7	137585844	137585845	Associated	enhancer
	rs79401915	chr7	137899819	137899820	LD	enhancer
rs7807526	rs11978430	chr7	145890702	145890703	LD	enhancer
	rs4601231	chr7	145883318	145883319	LD
	rs55744549	chr7	145889353	145889354	LD
	rs56207729	chr7	145880696	145880697	LD
	rs56339557	chr7	145881796	145881797	LD
	rs56388832	chr7	145875775	145875776	LD
	rs570206033	chr7	145883090	145883091	LD
	rs57703002	chr7	145875191	145875192	LD
	rs59696775	chr7	145882330	145882331	LD
	rs60031396	chr7	145881977	145881978	LD
	rs60166573	chr7	145875136	145875137	LD
	rs73736266	chr7	145883881	145883882	LD
	rs7807526	chr7	145580294	145580295	Associated
rs7810149	rs141097732	chr7	112258068	112258069	LD
	rs73195211	chr7	112225674	112225675	LD
	rs73195223	chr7	112260158	112260159	LD
	rs73195224	chr7	112261395	112261396	LD
	rs7786555	chr7	112266003	112266004	LD
	rs7810149	chr7	111899364	111899365	Associated
	rs7812188	chr7	112263903	112263904	LD
rs873878	rs111649133	chr7	154676122	154676123	LD	enhancer
	rs2002321	chr7	154676975	154676976	LD	enhancer
	rs4960724	chr7	154675678	154675679	LD	enhancer	HMGA1	HMGA1
	rs61294928	chr7	154673798	154673799	LD	enhancer
	rs75271928	chr7	154675799	154675800	LD	enhancer
	rs76653538	chr7	154674696	154674697	LD	enhancer
	rs78018058	chr7	154675085	154675086	LD	enhancer	JUN	JUN
	rs78701257	chr7	154674746	154674747	LD	enhancer	TFDP1, E2F1
	rs79940920	chr7	154675112	154675113	LD	enhancer
	rs873878	chr7	154468240	154468241	Associated	enhancer	KLF4
	rs916513	chr7	154677436	154677437	LD	enhancer	ZNF384
	rs916514	chr7	154677266	154677267	LD	enhancer	NFKB1
rs10091613	rs10091613	chr8	59632135	59632136	Associated
rs10113535	rs10107463	chr8	46712955	46712956	LD
	rs10113535	chr8	47637786	47637787	Associated
	rs115997359	chr8	46722632	46722633	LD
	rs116155743	chr8	46705794	46705795	LD
	rs116433410	chr8	46719972	46719973	LD
	rs143066683	chr8	46719989	46719990	LD
	rs143889491	chr8	46719807	46719808	LD
	rs144035605	chr8	46727330	46727331	LD
	rs189427536	chr8	46703209	46703210	LD
	rs28477158	chr8	46736111	46736112	LD
	rs28537601	chr8	46696953	46696954	LD
	rs28580104	chr8	46760808	46760809	LD
	rs28754996	chr8	46745329	46745330	LD
	rs28847880	chr8	46729972	46729973	LD
	rs7835422	chr8	46724305	46724306	LD
rs1586227	rs1586227	chr8	96719711	96719712	Associated	enhancer	MYC, GATA2	MYC
	rs34145511	chr8	95713222	95713223	LD	enhancer
	rs4123414	chr8	95710675	95710676	LD	enhancer
	rs78585952	chr8	95708756	95708757	LD
rs16886842	rs16886842	chr8	37372363	37372364	Associated	active enhancer
rs2705089	rs2705089	chr8	17313512	17313513	Associated	enhancer
rs2722888	rs2722888	chr8	28115791	28115792	Associated	active enhancer	ZNF217, MITF	MITF
rs2726958	rs2726958	chr8	27795811	27795812	Associated	active enhancer
rs34145511	rs13263866	chr8	95707774	95707775	LD
	rs137960210	chr8	95709970	95709971	LD
	rs1586227	chr8	95707483	95707484	LD	enhancer	MYC, GATA2	MYC
	rs34145511	chr8	96725450	96725451	Associated	enhancer
	rs34677284	chr8	95714498	95714499	LD
	rs4123414	chr8	95710675	95710676	LD	enhancer
	rs78585952	chr8	95708756	95708757	LD
rs4297017	rs4297017	chr8	77898405	77898406	Associated	active enhancer	ZNF814, PRDM16
	rs4388434	chr8	76980884	76980885	LD
	rs4416802	chr8	76985718	76985719	LD
	rs4610720	chr8	76982534	76982535	LD
	rs60633248	chr8	76990919	76990920	LD
rs4841568	rs4841568	chr8	11443336	11443337	Associated
rs6415492	rs6415492	chr8	127587128	127587129	Associated
rs7016069	rs7016069	chr8	77969818	77969819	Associated
rs7841302	rs11279594	chr8	76965389	76965390	LD
	rs4504603	chr8	76967280	76967281	LD
	rs4607579	chr8	76967457	76967458	LD
	rs4623390	chr8	76967286	76967287	LD
	rs4735746	chr8	76962853	76962854	LD
	rs7000529	chr8	76967021	76967022	LD
	rs7841302	chr8	77877790	77877791	Associated
rs883446	rs883446	chr8	16362371	16362372	Associated
rs930944	rs10087893	chr8	46766601	46766602	LD
	rs10097120	chr8	46762989	46762990	LD
	rs10107463	chr8	46712955	46712956	LD
	rs10108882	chr8	46765900	46765901	LD
	rs10108987	chr8	46766002	46766003	LD
	rs10110770	chr8	46760282	46760283	LD
	rs115997359	chr8	46722632	46722633	LD
	rs116433410	chr8	46719972	46719973	LD
	rs116671213	chr8	46841892	46841893	LD
	rs116774120	chr8	46757697	46757698	LD
	rs137902372	chr8	46832604	46832605	LD
	rs143066683	chr8	46719989	46719990	LD
	rs143889491	chr8	46719807	46719808	LD
	rs144035605	chr8	46727330	46727331	LD
	rs17061730	chr8	46826523	46826524	LD
	rs17061737	chr8	46828109	46828110	LD
	rs28452547	chr8	46816135	46816136	LD
	rs28510514	chr8	46795639	46795640	LD
	rs28532084	chr8	46816194	46816195	LD
	rs28580104	chr8	46760808	46760809	LD
	rs28673362	chr8	46796053	46796054	LD
	rs28675351	chr8	46840371	46840372	LD
	rs28754996	chr8	46745329	46745330	LD
	rs28847880	chr8	46729972	46729973	LD
	rs28874073	chr8	46755902	46755903	LD
	rs74567842	chr8	46782868	46782869	LD
	rs76105195	chr8	46786496	46786497	LD
	rs7835422	chr8	46724305	46724306	LD
	rs930944	chr8	47742804	47742805	Associated
	rs930945	chr8	46831129	46831130	LD
	rs9657358	chr8	46774827	46774828	LD
rs10868008	rs10868008	chr9	86051269	86051270	Associated	active enhancer	SOX9, LEF1, SOX2, CTNNB1, SOX17, NKX2-1	CTNNB1
	rs142707035	chr9	83439551	83439552	LD
	rs7875766	chr9	83437360	83437361	LD
rs10975588	rs10975588	chr9	6432484	6432485	Associated	enhancer	LEF1, TCF7, CTNNB1	CTNNB1
rs10981184	rs10981184	chr9	114726762	114726763	Associated	active enhancer
rs11140077	rs11140069	chr9	83412691	83412692	LD	active enhancer
	rs11140077	chr9	86039118	86039119	Associated	active enhancer
	rs11140086	chr9	83430629	83430630	LD
	rs12684510	chr9	83412204	83412205	LD	enhancer	ZNF217
	rs12685254	chr9	83410676	83410677	LD	active enhancer
	rs17086237	chr9	83413612	83413613	LD	enhancer
	rs72745064	chr9	83429127	83429128	LD
	rs72745071	chr9	83429906	83429907	LD
rs11140092	rs11140092	chr9	86059732	86059733	Associated	enhancer	ERG
rs11792014	rs11792014	chr9	79576417	79576418	Associated	enhancer
	rs11794925	chr9	76961639	76961640	LD
	rs28453343	chr9	76960802	76960803	LD
	rs28531799	chr9	76960707	76960708	LD
rs12002102	rs12002102	chr9	3249106	3249107	Associated
rs12004803	rs12004803	chr9	1259530	1259531	Associated	enhancer
	rs76051030	chr9	1260406	1260407	LD	enhancer
rs12115357	rs111599118	chr9	75910672	75910673	LD
	rs12115357	chr9	78529881	78529882	Associated	enhancer
	rs12115679	chr9	75915070	75915071	LD
	rs144943982	chr9	75912101	75912102	LD
	rs62555863	chr9	75914238	75914239	LD
	rs62555864	chr9	75914421	75914422	LD
	rs62555865	chr9	75914553	75914554	LD
	rs62559227	chr9	75913320	75913321	LD
rs12686004	rs12686004	chr9	107653426	107653427	Associated
rs1418002	rs114286702	chr9	101300493	101300494	LD	enhancer
	rs114800951	chr9	101303775	101303776	LD
	rs1341770	chr9	101305131	101305132	LD	enhancer	ERG, STAT3
	rs1418001	chr9	101305954	101305955	LD	enhancer
	rs1418002	chr9	104068262	104068263	Associated	enhancer
	rs75163597	chr9	101304242	101304243	LD	enhancer
	rs75265462	chr9	101308029	101308030	LD
	rs77678438	chr9	101303817	101303818	LD
	rs7867050	chr9	101302922	101302923	LD
rs7867050	rs114286702	chr9	101300493	101300494	LD	enhancer
	rs1418001	chr9	101305954	101305955	LD	enhancer
	rs1418002	chr9	101305980	101305981	LD	enhancer
	rs75163597	chr9	101304242	101304243	LD	enhancer
	rs75265462	chr9	101308029	101308030	LD
	rs77678438	chr9	101303817	101303818	LD
	rs7867050	chr9	104065204	104065205	Associated
rs8181125	rs142707035	chr9	83439551	83439552	LD
	rs7875766	chr9	83437360	83437361	LD
	rs8181125	chr9	86052419	86052420	Associated	enhancer
rs10128484	rs10128484	chr10	56340061	56340062	Associated	active enhancer	MITF	MITF
	rs1119170	chr10	54579911	54579912	LD	active enhancer	CDX2, HOXA13	CDX2
rs10776563	rs10776563	chr10	50564631	50564632	Associated
	rs2889792	chr10	49357530	49357531	LD
rs10829649	rs10829649	chr10	131628920	131628921	Associated
rs11101110	rs11101110	chr10	50557275	50557276	Associated	enhancer
rs12241053	rs11006711	chr10	18739886	18739887	LD	active enhancer
	rs11006721	chr10	18741798	18741799	LD	active enhancer	ZNF836, ZNF384
	rs11006722	chr10	18742002	18742003	LD	active enhancer
	rs11006726	chr10	18743061	18743062	LD	active enhancer
	rs12241053	chr10	19032528	19032529	Associated
	rs16917693	chr10	18713781	18713782	LD	enhancer
	rs61839395	chr10	18713874	18713875	LD	active enhancer	ELF3, FLI1
	rs61839421	chr10	18750565	18750566	LD	enhancer	FOXA1
	rs61839445	chr10	18762715	18762716	LD	enhancer
	rs61839446	chr10	18763178	18763179	LD	enhancer
rs12354855	rs12354855	chr10	127394711	127394712	Associated	enhancer
rs12773940	rs12770892	chr10	10320130	10320131	LD
	rs12773940	chr10	10358397	10358398	Associated
	rs17147734	chr10	10314459	10314460	LD
	rs17147736	chr10	10315712	10315713	LD
	rs34611883	chr10	10314002	10314003	LD	active enhancer	CEBPA, SOX17		CEBPA
	rs60467310	chr10	10316736	10316737	LD	enhancer
	rs74130552	chr10	10323153	10323154	LD
rs17703211	rs11595053	chr10	18759063	18759064	LD
	rs11595362	chr10	18755036	18755037	LD	enhancer	CREB1		CREB1
	rs17703211	chr10	19035465	19035466	Associated
	rs17703879	chr10	18772969	18772970	LD	enhancer	GATA3, CEBPA		CEBPA
	rs572601167	chr10	18751275	18751276	LD	enhancer
	rs61839418	chr10	18743650	18743651	LD	active enhancer	RUNX1, CBFB		RUNX1
	rs61839419	chr10	18749556	18749557	LD
	rs61839453	chr10	18773707	18773708	LD	active enhancer	ETV5, FOXO1
	rs75807358	chr10	18748068	18748069	LD	enhancer	TCF7L2, LEF1, TCF7
	rs76581133	chr10	18756949	18756950	LD	active enhancer	ZNF384
rs1927461	rs1927461	chr10	30044314	30044315	Associated	active enhancer
rs2478866	rs2478866	chr10	6649064	6649065	Associated	active enhancer	NKX2-1
rs4545508	rs1013704	chr10	60937660	60937661	LD
	rs4542350	chr10	60937947	60937948	LD
	rs4545508	chr10	62697883	62697884	Associated	active enhancer	LEF1, TCF7, TCF3, TCF7L1, FOXO1		TCF3
	rs58678854	chr10	60935571	60935572	LD	enhancer	GATA3
	rs60928572	chr10	60915321	60915322	LD	active enhancer
	rs74837606	chr10	60941573	60941574	LD	enhancer	MITF	MITF
	rs75873005	chr10	60921462	60921463	LD
	rs75948496	chr10	60915838	60915839	LD
	rs76937479	chr10	60939812	60939813	LD	active enhancer	ZNF513, PPARG, TP53	PPARG	TP53
	rs77218848	chr10	60942221	60942222	LD	active enhancer
	rs77424901	chr10	60924915	60924916	LD
	rs78179487	chr10	60936800	60936801	LD	promoter	PHOX2B
	rs78626044	chr10	60940669	60940670	LD	active enhancer
	rs78988480	chr10	60916836	60916837	LD
	rs79238095	chr10	60932941	60932942	LD	enhancer
rs7072338	rs373085589	chr10	65746960	65746961	LD
	rs7072338	chr10	67518138	67518139	Associated
rs11234975	rs11234974	chr11	87120699	87120700	LD
	rs11234975	chr11	86833006	86833007	Associated
	rs11234979	chr11	87125061	87125062	LD
	rs11234981	chr11	87126572	87126573	LD
	rs11234986	chr11	87131409	87131410	LD	active enhancer
	rs11234987	chr11	87131537	87131538	LD	enhancer
	rs11234988	chr11	87131764	87131765	LD	enhancer
	rs112977152	chr11	87120295	87120296	LD
	rs11821269	chr11	87120963	87120964	LD
	rs11821284	chr11	87121055	87121056	LD
	rs11824728	chr11	87126734	87126735	LD
	rs11825950	chr11	87128139	87128140	LD
	rs12288001	chr11	87116187	87116188	LD	active enhancer	HMGA1	HMGA1
	rs2220472	chr11	87122246	87122247	LD	enhancer
	rs56880471	chr11	87116891	87116892	LD	active enhancer	NF1		NF1
	rs58190299	chr11	87124172	87124173	LD	enhancer	MYB	MYB
	rs61904191	chr11	87118988	87118989	LD
	rs61904209	chr11	87123982	87123983	LD	enhancer
	rs61904213	chr11	87126957	87126958	LD
	rs7115725	chr11	87130578	87130579	LD	active enhancer	SMAD2, SMAD4
	rs75811353	chr11	87119760	87119761	LD
	rs77616611	chr11	87122913	87122914	LD	enhancer	JUN, MAF	JUN, MAF
rs12280776	rs12280776	chr11	62250237	62250238	Associated	active enhancer	AR
	rs12283164	chr11	62478616	62478617	LD	enhancer	TP53		TP53
	rs142505721	chr11	62474563	62474564	LD	promoter
rs16917882	rs16917882	chr11	4616860	4616861	Associated
rs17118780	rs117301349	chr11	115813622	115813623	LD	enhancer
	rs17118780	chr11	115689457	115689458	Associated	enhancer	FOXO1
	rs1939693	chr11	115848178	115848179	LD
	rs74509562	chr11	115855429	115855430	LD	enhancer	FEV, PRDM16	FEV
	rs74744782	chr11	115856644	115856645	LD	enhancer	HMGA1	HMGA1
	rs79520768	chr11	115856862	115856863	LD	enhancer	MYB	MYB
rs17127472	rs17127472	chr11	123448588	123448589	Associated	enhancer
rs1817664	rs1817664	chr11	106737224	106737225	Associated
	rs56103547	chr11	106864765	106864766	LD	enhancer	MAFB, CREB1	MAFB	CREB1
rs581079	rs11234986	chr11	87131409	87131410	LD	active enhancer
	rs581079	chr11	86870743	86870744	Associated
rs6589991	rs6589991	chr11	123165765	123165766	Associated
rs919445	rs919445	chr11	44632954	44632955	Associated	enhancer
rs10732757	rs10732757	chr12	74857957	74857958	Associated
rs10841978	rs10841978	chr12	22362617	22362618	Associated	enhancer
rs10861987	rs10861987	chr12	79805196	79805197	Associated	active enhancer
	rs77865012	chr12	79415568	79415569	LD
rs11610353	rs11610353	chr12	27391197	27391198	Associated	enhancer	HMGA1	HMGA1
rs1822507	rs1023787	chr12	73518253	73518254	LD	enhancer
	rs1023788	chr12	73544367	73544368	LD
	rs1023790	chr12	73547536	73547537	LD
	rs10748238	chr12	73522660	73522661	LD
	rs10785044	chr12	73498848	73498849	LD
	rs10879613	chr12	73491456	73491457	LD	enhancer
	rs10879629	chr12	73525033	73525034	LD
	rs10879630	chr12	73525631	73525632	LD
	rs11179684	chr12	73517698	73517699	LD
	rs11179692	chr12	73526268	73526269	LD
	rs1443718	chr12	73497082	73497083	LD
	rs1443743	chr12	73533523	73533524	LD
	rs1443744	chr12	73516513	73516514	LD
	rs144549311	chr12	73538168	73538169	LD
	rs1548058	chr12	73496414	73496415	LD
	rs1822507	chr12	73915610	73915611	Associated
	rs1822508	chr12	73517022	73517023	LD
	rs1822511	chr12	73537528	73537529	LD
	rs1822512	chr12	73534766	73534767	LD
	rs1964445	chr12	73505119	73505120	LD
	rs2028679	chr12	73532658	73532659	LD
	rs2083859	chr12	73537891	73537892	LD
	rs2099937	chr12	73538104	73538105	LD
	rs2120359	chr12	73519908	73519909	LD
	rs2165937	chr12	73519852	73519853	LD
	rs2197284	chr12	73530014	73530015	LD	enhancer	ZNF384
	rs2197285	chr12	73510911	73510912	LD
	rs2197286	chr12	73541235	73541236	LD
	rs2218373	chr12	73543364	73543365	LD
	rs2218374	chr12	73542889	73542890	LD
	rs2363690	chr12	73542610	73542611	LD
	rs2586945	chr12	73534838	73534839	LD
	rs2730495	chr12	73534947	73534948	LD
	rs2730500	chr12	73540214	73540215	LD
	rs35935671	chr12	73534877	73534878	LD
	rs4882908	chr12	73501810	73501811	LD
	rs4882909	chr12	73501811	73501812	LD
	rs56075229	chr12	73517111	73517112	LD
	rs6582166	chr12	73516868	73516869	LD
	rs6582169	chr12	73520841	73520842	LD
	rs7294461	chr12	73517460	73517461	LD
	rs7297488	chr12	73521582	73521583	LD
	rs7301865	chr12	73494230	73494231	LD
	rs7311773	chr12	73521367	73521368	LD
	rs7486134	chr12	73500788	73500789	LD	enhancer	E2F1
	rs7967325	chr12	73524576	73524577	LD
	rs7973987	chr12	73529664	73529665	LD
rs1861295	rs1861295	chr12	98415410	98415411	Associated	enhancer
rs2109108	rs2109108	chr12	2938082	2938083	Associated
rs41482646	rs143264021	chr12	73066782	73066783	LD	enhancer	GATA2
	rs41482646	chr12	73449364	73449365	Associated
	rs76989154	chr12	73075865	73075866	LD	enhancer
rs7300074	rs12580377	chr12	98091039	98091040	LD
	rs12582747	chr12	98108839	98108840	LD	enhancer
	rs7300074	chr12	98497530	98497531	Associated	enhancer
rs7969290	rs7969290	chr12	98500467	98500468	Associated	active enhancer	TCF3, HOXA13		TCF3
rs9669555	rs76830044	chr12	27274722	27274723	LD
	rs9669555	chr12	27426798	27426799	Associated	enhancer	SOX17, SOX9
rs1038138	rs1038138	chr13	95817396	95817397	Associated
rs10492405	rs10492404	chr13	33186681	33186682	LD
	rs10492405	chr13	33761455	33761456	Associated	enhancer
	rs17695456	chr13	33187128	33187129	LD
	rs59230963	chr13	33187714	33187715	LD	enhancer
rs10492733	rs10492733	chr13	71285666	71285667	Associated
rs11841938	rs11841938	chr13	112617773	112617774	Associated	enhancer
rs12429339	rs12429339	chr13	95821491	95821492	Associated
rs1382561	rs1382561	chr13	81743819	81743820	Associated
rs17067005	rs17067005	chr13	46245397	46245398	Associated	enhancer	FLI1, FOXA1
rs17067356	rs17067356	chr13	65693470	65693471	Associated
	rs73506638	chr13	65118569	65118570	LD	enhancer	LEF1, HMGA1, TCF7	HMGA1
	rs73506642	chr13	65122476	65122477	LD	enhancer	MYB	MYB
	rs73506644	chr13	65124537	65124538	LD	enhancer	NF1		NF1
	rs73506652	chr13	65130180	65130181	LD
	rs73506662	chr13	65147233	65147234	LD
	rs7988179	chr13	65125966	65125967	LD	enhancer
rs1729764	rs1729764	chr13	95816525	95816526	Associated
rs6563631	rs6563631	chr13	39294730	39294731	Associated	enhancer	E2F1
rs9519840	rs9519840	chr13	106559213	106559214	Associated	active enhancer	MYB	MYB
rs9551127	rs17080863	chr13	24636796	24636797	LD	active enhancer
	rs59614618	chr13	24636027	24636028	LD	active enhancer
	rs9551127	chr13	25210287	25210288	Associated	enhancer
	rs9551128	chr13	24636513	24636514	LD	enhancer	CDX2	CDX2
rs9599129	rs9599129	chr13	67251108	67251109	Associated	active enhancer
rs10144488	rs10144488	chr14	36515974	36515975	Associated	enhancer
	rs61988215	chr14	36044513	36044514	LD
rs11844994	rs11844994	chr14	58324027	58324028	Associated
	rs73291489	chr14	57857432	57857433	LD	promoter	JUN	JUN
	rs73291491	chr14	57857790	57857791	LD	promoter
rs11848706	rs11848706	chr14	58320715	58320716	Associated
	rs7150475	chr14	57849368	57849369	LD	enhancer
rs7140504	rs10142002	chr14	28378572	28378573	LD
	rs10142499	chr14	28379262	28379263	LD
	rs2877914	chr14	28375882	28375883	LD
	rs4983297	chr14	28378917	28378918	LD
	rs7140504	chr14	28844372	28844373	Associated	enhancer	AR
	rs7141137	chr14	28377838	28377839	LD
rs1004497	rs1004497	chr15	38941327	38941328	Associated	enhancer
rs1258784	rs1258783	chr15	32844760	32844761	LD
	rs1258784	chr15	33137777	33137778	Associated
	rs1258788	chr15	32846716	32846717	LD
rs1400422	rs111478503	chr15	46600038	46600039	LD	enhancer	NKX2-1
	rs11398312	chr15	46600025	46600026	LD	enhancer	SIN3A
	rs138968550	chr15	46608239	46608240	LD	enhancer
	rs1400421	chr15	46604690	46604691	LD	enhancer
	rs1400422	chr15	46896930	46896931	Associated	enhancer	ELF3
	rs1400423	chr15	46604991	46604992	LD	enhancer
	rs1400424	chr15	46605013	46605014	LD	enhancer
	rs140918421	chr15	46601461	46601462	LD	enhancer
	rs142881606	chr15	46609805	46609806	LD	enhancer
	rs142987295	chr15	46603374	46603375	LD	enhancer	HOXA13
	rs145851813	chr15	46605767	46605768	LD	enhancer	AR
	rs148577535	chr15	46601731	46601732	LD	enhancer	SOX2, SOX9
	rs1516857	chr15	46606161	46606162	LD	enhancer
	rs1516858	chr15	46606315	46606316	LD	enhancer	IKZF1
	rs1516859	chr15	46606336	46606337	LD	enhancer
	rs1543205	chr15	46602301	46602302	LD	enhancer
	rs1543206	chr15	46602104	46602105	LD	enhancer
	rs16952809	chr15	46602675	46602676	LD	enhancer
	rs16952818	chr15	46602785	46602786	LD	enhancer
	rs16952821	chr15	46602800	46602801	LD	enhancer
	rs16957078	chr15	46595818	46595819	LD	enhancer
	rs16957081	chr15	46595934	46595935	LD	enhancer	CDX2	CDX2
	rs16957133	chr15	46599368	46599369	LD	enhancer
	rs16957137	chr15	46599613	46599614	LD	enhancer
	rs16957171	chr15	46601136	46601137	LD	enhancer	ZNF217
	rs16957177	chr15	46601517	46601518	LD	enhancer	CTNNB1, TCF7	CTNNB1
	rs16957191	chr15	46603764	46603765	LD	enhancer
	rs16957192	chr15	46603910	46603911	LD	enhancer
	rs16957194	chr15	46604267	46604268	LD	enhancer	E2F1
	rs16957215	chr15	46606661	46606662	LD	enhancer	TCF3, MITF, PTEN	MITF	PTEN, TCF3
	rs1914282	chr15	46600415	46600416	LD	enhancer
	rs1914283	chr15	46600604	46600605	LD	enhancer	ZNF217
	rs1914284	chr15	46600652	46600653	LD	enhancer
	rs1914285	chr15	46600825	46600826	LD	enhancer
	rs2413823	chr15	46603365	46603366	LD	enhancer	ETV4, FLI1	ETV4
	rs28806586	chr15	46594150	46594151	LD	enhancer	TCF3		TCF3
	rs28851807	chr15	46594196	46594197	LD	enhancer
	rs4632074	chr15	46603577	46603578	LD	enhancer
	rs5024709	chr15	46607686	46607687	LD	enhancer
	rs5024710	chr15	46607589	46607590	LD	enhancer
	rs57530408	chr15	46601878	46601879	LD	enhancer
	rs59807839	chr15	46610521	46610522	LD	enhancer
	rs59836216	chr15	46601626	46601627	LD	enhancer
	rs60120199	chr15	46601605	46601606	LD	enhancer	PRDM16
	rs7165089	chr15	46607790	46607791	LD	enhancer	NKX2-1
	rs7165660	chr15	46608084	46608085	LD	enhancer	FOXO1
	rs7166071	chr15	46607995	46607996	LD	enhancer
	rs7166277	chr15	46608103	46608104	LD	enhancer
	rs7180427	chr15	46603166	46603167	LD	enhancer	MITF	MITF
	rs7181691	chr15	46599816	46599817	LD	enhancer
	rs7181889	chr15	46599908	46599909	LD	enhancer
	rs7183182	chr15	46599889	46599890	LD	enhancer
	rs73428076	chr15	46600839	46600840	LD	enhancer	GATA3
	rs73428094	chr15	46603998	46603999	LD	enhancer	RARA, NKX2-1
	rs73428095	chr15	46604170	46604171	LD	enhancer	GATA2, GATA3
	rs73428098	chr15	46604496	46604497	LD	enhancer	JUN	JUN
	rs73428102	chr15	46605400	46605401	LD	enhancer
	rs73430104	chr15	46605551	46605552	LD	enhancer
	rs73430131	chr15	46610852	46610853	LD	enhancer	TCF3		TCF3
	rs73430132	chr15	46610906	46610907	LD	enhancer	FOXA1
	rs73430133	chr15	46611135	46611136	LD	enhancer	CDX2	CDX2
	rs73430154	chr15	46619624	46619625	LD
	rs73439818	chr15	46597249	46597250	LD	enhancer	AR, FOXA1
	rs73439829	chr15	46598902	46598903	LD	enhancer	FOXO1
	rs74899199	chr15	46607760	46607761	LD	enhancer
	rs77299199	chr15	46625056	46625057	LD
	rs77662516	chr15	46604216	46604217	LD	enhancer	GATA3
	rs78434142	chr15	46607515	46607516	LD	enhancer	NKX2-1
	rs79489931	chr15	46607518	46607519	LD	enhancer
	rs80103931	chr15	46604010	46604011	LD	enhancer
	rs8028063	chr15	46609913	46609914	LD	enhancer	AR, FOXO1
	rs8028197	chr15	46609840	46609841	LD	enhancer	TCF7, CTNNB1	CTNNB1
	rs8028770	chr15	46609646	46609647	LD	enhancer	TCF7L2
	rs8041331	chr15	46607081	46607082	LD	enhancer
	rs8041365	chr15	46606799	46606800	LD	enhancer
	rs8041900	chr15	46607176	46607177	LD	enhancer	KLF4
	rs9630421	chr15	46598569	46598570	LD	enhancer
rs1400424	rs111478503	chr15	46600038	46600039	LD	enhancer	NKX2-1
	rs11398312	chr15	46600025	46600026	LD	enhancer	SIN3A
	rs138968550	chr15	46608239	46608240	LD	enhancer
	rs1400421	chr15	46604690	46604691	LD	enhancer
	rs1400422	chr15	46604732	46604733	LD	enhancer	ELF3
	rs1400423	chr15	46604991	46604992	LD	enhancer
	rs1400424	chr15	46897211	46897212	Associated	enhancer
	rs140918421	chr15	46601461	46601462	LD	enhancer
	rs142881606	chr15	46609805	46609806	LD	enhancer
	rs142987295	chr15	46603374	46603375	LD	enhancer	HOXA13
	rs145851813	chr15	46605767	46605768	LD	enhancer	AR
	rs148577535	chr15	46601731	46601732	LD	enhancer	SOX2, SOX9
	rs1516857	chr15	46606161	46606162	LD	enhancer
	rs1516858	chr15	46606315	46606316	LD	enhancer	IKZF1
	rs1516859	chr15	46606336	46606337	LD	enhancer
	rs1543205	chr15	46602301	46602302	LD	enhancer
	rs1543206	chr15	46602104	46602105	LD	enhancer
	rs16952809	chr15	46602675	46602676	LD	enhancer
	rs16952818	chr15	46602785	46602786	LD	enhancer
	rs16952821	chr15	46602800	46602801	LD	enhancer
	rs16957078	chr15	46595818	46595819	LD	enhancer
	rs16957081	chr15	46595934	46595935	LD	enhancer	CDX2	CDX2
	rs16957133	chr15	46599368	46599369	LD	enhancer
	rs16957137	chr15	46599613	46599614	LD	enhancer
	rs16957171	chr15	46601136	46601137	LD	enhancer	ZNF217
	rs16957177	chr15	46601517	46601518	LD	enhancer	CTNNB1, TCF7	CTNNB1
	rs16957191	chr15	46603764	46603765	LD	enhancer
	rs16957192	chr15	46603910	46603911	LD	enhancer
	rs16957194	chr15	46604267	46604268	LD	enhancer	E2F1
	rs16957215	chr15	46606661	46606662	LD	enhancer	TCF3, PTEN, MITF	MITF	PTEN, TCF3
	rs1914282	chr15	46600415	46600416	LD	enhancer
	rs1914283	chr15	46600604	46600605	LD	enhancer	ZNF217
	rs1914284	chr15	46600652	46600653	LD	enhancer
	rs1914285	chr15	46600825	46600826	LD	enhancer
	rs2413823	chr15	46603365	46603366	LD	enhancer	FLI1, ETV4	ETV4
	rs28806586	chr15	46594150	46594151	LD	enhancer	TCF3		TCF3
	rs28851807	chr15	46594196	46594197	LD	enhancer
	rs4632074	chr15	46603577	46603578	LD	enhancer
	rs5024709	chr15	46607686	46607687	LD	enhancer
	rs5024710	chr15	46607589	46607590	LD	enhancer
	rs57530408	chr15	46601878	46601879	LD	enhancer
	rs59807839	chr15	46610521	46610522	LD	enhancer
	rs59836216	chr15	46601626	46601627	LD	enhancer
	rs60120199	chr15	46601605	46601606	LD	enhancer	PRDM16
	rs7165089	chr15	46607790	46607791	LD	enhancer	NKX2-1
	rs7165660	chr15	46608084	46608085	LD	enhancer	FOXO1
	rs7166071	chr15	46607995	46607996	LD	enhancer
	rs7166277	chr15	46608103	46608104	LD	enhancer
	rs7180427	chr15	46603166	46603167	LD	enhancer	MITF	MITF
	rs7181691	chr15	46599816	46599817	LD	enhancer
	rs7181889	chr15	46599908	46599909	LD	enhancer
	rs7183182	chr15	46599889	46599890	LD	enhancer
	rs73428076	chr15	46600839	46600840	LD	enhancer	GATA3
	rs73428094	chr15	46603998	46603999	LD	enhancer	NKX2-1, RARA
	rs73428095	chr15	46604170	46604171	LD	enhancer	GATA3, GATA2
	rs73428098	chr15	46604496	46604497	LD	enhancer	JUN	JUN
	rs73428102	chr15	46605400	46605401	LD	enhancer
	rs73430104	chr15	46605551	46605552	LD	enhancer
	rs73430131	chr15	46610852	46610853	LD	enhancer	TCF3		TCF3
	rs73430132	chr15	46610906	46610907	LD	enhancer	FOXA1
	rs73430133	chr15	46611135	46611136	LD	enhancer	CDX2	CDX2
	rs73430154	chr15	46619624	46619625	LD
	rs73439818	chr15	46597249	46597250	LD	enhancer	AR, FOXA1
	rs73439829	chr15	46598902	46598903	LD	enhancer	FOXO1
	rs74899199	chr15	46607760	46607761	LD	enhancer
	rs77299199	chr15	46625056	46625057	LD
	rs77662516	chr15	46604216	46604217	LD	enhancer	GATA3
	rs78434142	chr15	46607515	46607516	LD	enhancer	NKX2-1
	rs79489931	chr15	46607518	46607519	LD	enhancer
	rs80103931	chr15	46604010	46604011	LD	enhancer
	rs8028063	chr15	46609913	46609914	LD	enhancer	AR, FOXO1
	rs8028197	chr15	46609840	46609841	LD	enhancer	CTNNB1, TCF7	CTNNB1
	rs8028770	chr15	46609646	46609647	LD	enhancer	TCF7L2
	rs8041331	chr15	46607081	46607082	LD	enhancer
	rs8041365	chr15	46606799	46606800	LD	enhancer
	rs8041900	chr15	46607176	46607177	LD	enhancer	KLF4
	rs9630421	chr15	46598569	46598570	LD	enhancer
rs16952818	rs111478503	chr15	46600038	46600039	LD	enhancer	NKX2-1
	rs11398312	chr15	46600025	46600026	LD	enhancer	SIN3A
	rs138968550	chr15	46608239	46608240	LD	enhancer
	rs1400421	chr15	46604690	46604691	LD	enhancer
	rs1400422	chr15	46604732	46604733	LD	enhancer	ELF3
	rs1400423	chr15	46604991	46604992	LD	enhancer
	rs1400424	chr15	46605013	46605014	LD	enhancer
	rs140918421	chr15	46601461	46601462	LD	enhancer
	rs142881606	chr15	46609805	46609806	LD	enhancer
	rs142987295	chr15	46603374	46603375	LD	enhancer	HOXA13
	rs145851813	chr15	46605767	46605768	LD	enhancer	AR
	rs148577535	chr15	46601731	46601732	LD	enhancer	SOX2, SOX9
	rs1516857	chr15	46606161	46606162	LD	enhancer
	rs1516858	chr15	46606315	46606316	LD	enhancer	IKZF1
	rs1516859	chr15	46606336	46606337	LD	enhancer
	rs1543205	chr15	46602301	46602302	LD	enhancer
	rs1543206	chr15	46602104	46602105	LD	enhancer
	rs16952809	chr15	46602675	46602676	LD	enhancer
	rs16952818	chr15	46894983	46894984	Associated	enhancer
	rs16952821	chr15	46602800	46602801	LD	enhancer
	rs16957078	chr15	46595818	46595819	LD	enhancer
	rs16957081	chr15	46595934	46595935	LD	enhancer	CDX2	CDX2
	rs16957133	chr15	46599368	46599369	LD	enhancer
	rs16957137	chr15	46599613	46599614	LD	enhancer
	rs16957171	chr15	46601136	46601137	LD	enhancer	ZNF217
	rs16957177	chr15	46601517	46601518	LD	enhancer	TCF7, CTNNB1	CTNNB1
	rs16957191	chr15	46603764	46603765	LD	enhancer
	rs16957192	chr15	46603910	46603911	LD	enhancer
	rs16957194	chr15	46604267	46604268	LD	enhancer	E2F1
	rs16957215	chr15	46606661	46606662	LD	enhancer	PTEN, MITF, TCF3	MITF	PTEN, TCF3
	rs1914282	chr15	46600415	46600416	LD	enhancer
	rs1914283	chr15	46600604	46600605	LD	enhancer	ZNF217
	rs1914284	chr15	46600652	46600653	LD	enhancer
	rs1914285	chr15	46600825	46600826	LD	enhancer
	rs2413823	chr15	46603365	46603366	LD	enhancer	ETV4, FLI1	ETV4
	rs28806586	chr15	46594150	46594151	LD	enhancer	TCF3		TCF3
	rs28851807	chr15	46594196	46594197	LD	enhancer
	rs4632074	chr15	46603577	46603578	LD	enhancer
	rs5024709	chr15	46607686	46607687	LD	enhancer
	rs5024710	chr15	46607589	46607590	LD	enhancer
	rs57530408	chr15	46601878	46601879	LD	enhancer
	rs59807839	chr15	46610521	46610522	LD	enhancer
	rs59836216	chr15	46601626	46601627	LD	enhancer
	rs60120199	chr15	46601605	46601606	LD	enhancer	PRDM16
	rs7165089	chr15	46607790	46607791	LD	enhancer	NKX2-1
	rs7165660	chr15	46608084	46608085	LD	enhancer	FOXO1
	rs7166071	chr15	46607995	46607996	LD	enhancer
	rs7166277	chr15	46608103	46608104	LD	enhancer
	rs7180427	chr15	46603166	46603167	LD	enhancer	MITF	MITF
	rs7181691	chr15	46599816	46599817	LD	enhancer
	rs7181889	chr15	46599908	46599909	LD	enhancer
	rs7183182	chr15	46599889	46599890	LD	enhancer
	rs73428076	chr15	46600839	46600840	LD	enhancer	GATA3
	rs73428094	chr15	46603998	46603999	LD	enhancer	RARA, NKX2-1
	rs73428095	chr15	46604170	46604171	LD	enhancer	GATA3, GATA2
	rs73428098	chr15	46604496	46604497	LD	enhancer	JUN	JUN
	rs73428102	chr15	46605400	46605401	LD	enhancer
	rs73430104	chr15	46605551	46605552	LD	enhancer
	rs73430131	chr15	46610852	46610853	LD	enhancer	TCF3		TCF3
	rs73430132	chr15	46610906	46610907	LD	enhancer	FOXA1
	rs73430133	chr15	46611135	46611136	LD	enhancer	CDX2	CDX2
	rs73430154	chr15	46619624	46619625	LD
	rs73439818	chr15	46597249	46597250	LD	enhancer	AR, FOXA1
	rs73439829	chr15	46598902	46598903	LD	enhancer	FOXO1
	rs74899199	chr15	46607760	46607761	LD	enhancer
	rs77299199	chr15	46625056	46625057	LD
	rs77662516	chr15	46604216	46604217	LD	enhancer	GATA3
	rs78434142	chr15	46607515	46607516	LD	enhancer	NKX2-1
	rs79489931	chr15	46607518	46607519	LD	enhancer
	rs80103931	chr15	46604010	46604011	LD	enhancer
	rs8028063	chr15	46609913	46609914	LD	enhancer	AR, FOXO1
	rs8028197	chr15	46609840	46609841	LD	enhancer	TCF7, CTNNB1	CTNNB1
	rs8028770	chr15	46609646	46609647	LD	enhancer	TCF7L2
	rs8041331	chr15	46607081	46607082	LD	enhancer
	rs8041365	chr15	46606799	46606800	LD	enhancer
	rs8041900	chr15	46607176	46607177	LD	enhancer	KLF4
	rs9630421	chr15	46598569	46598570	LD	enhancer
rs16952821	rs111478503	chr15	46600038	46600039	LD	enhancer	NKX2-1
	rs11398312	chr15	46600025	46600026	LD	enhancer	SIN3A
	rs138968550	chr15	46608239	46608240	LD	enhancer
	rs1400421	chr15	46604690	46604691	LD	enhancer
	rs1400422	chr15	46604732	46604733	LD	enhancer	ELF3
	rs1400423	chr15	46604991	46604992	LD	enhancer
	rs1400424	chr15	46605013	46605014	LD	enhancer
	rs140918421	chr15	46601461	46601462	LD	enhancer
	rs142881606	chr15	46609805	46609806	LD	enhancer
	rs142987295	chr15	46603374	46603375	LD	enhancer	HOXA13
	rs145851813	chr15	46605767	46605768	LD	enhancer	AR
	rs148577535	chr15	46601731	46601732	LD	enhancer	SOX2, SOX9
	rs1516857	chr15	46606161	46606162	LD	enhancer
	rs1516858	chr15	46606315	46606316	LD	enhancer	IKZF1
	rs1516859	chr15	46606336	46606337	LD	enhancer
	rs1543205	chr15	46602301	46602302	LD	enhancer
	rs1543206	chr15	46602104	46602105	LD	enhancer
	rs16952809	chr15	46602675	46602676	LD	enhancer
	rs16952818	chr15	46602785	46602786	LD	enhancer
	rs16952821	chr15	46894998	46894999	Associated	enhancer
	rs16957078	chr15	46595818	46595819	LD	enhancer
	rs16957081	chr15	46595934	46595935	LD	enhancer	CDX2	CDX2
	rs16957133	chr15	46599368	46599369	LD	enhancer
	rs16957137	chr15	46599613	46599614	LD	enhancer
	rs16957171	chr15	46601136	46601137	LD	enhancer	ZNF217
	rs16957177	chr15	46601517	46601518	LD	enhancer	CTNNB1, TCF7	CTNNB1
	rs16957191	chr15	46603764	46603765	LD	enhancer
	rs16957192	chr15	46603910	46603911	LD	enhancer
	rs16957194	chr15	46604267	46604268	LD	enhancer	E2F1
	rs16957215	chr15	46606661	46606662	LD	enhancer	TCF3, MITF, PTEN	MITF	PTEN, TCF3
	rs1914282	chr15	46600415	46600416	LD	enhancer
	rs1914283	chr15	46600604	46600605	LD	enhancer	ZNF217
	rs1914284	chr15	46600652	46600653	LD	enhancer
	rs1914285	chr15	46600825	46600826	LD	enhancer
	rs2413823	chr15	46603365	46603366	LD	enhancer	ETV4, FLI1	ETV4
	rs28806586	chr15	46594150	46594151	LD	enhancer	TCF3		TCF3
	rs28851807	chr15	46594196	46594197	LD	enhancer
	rs4632074	chr15	46603577	46603578	LD	enhancer
	rs5024709	chr15	46607686	46607687	LD	enhancer
	rs5024710	chr15	46607589	46607590	LD	enhancer
	rs57530408	chr15	46601878	46601879	LD	enhancer
	rs59807839	chr15	46610521	46610522	LD	enhancer
	rs59836216	chr15	46601626	46601627	LD	enhancer
	rs60120199	chr15	46601605	46601606	LD	enhancer	PRDM16
	rs7165089	chr15	46607790	46607791	LD	enhancer	NKX2-1
	rs7165660	chr15	46608084	46608085	LD	enhancer	FOXO1
	rs7166071	chr15	46607995	46607996	LD	enhancer
	rs7166277	chr15	46608103	46608104	LD	enhancer
	rs7180427	chr15	46603166	46603167	LD	enhancer	MITF	MITF
	rs7181691	chr15	46599816	46599817	LD	enhancer
	rs7181889	chr15	46599908	46599909	LD	enhancer
	rs7183182	chr15	46599889	46599890	LD	enhancer
	rs73428076	chr15	46600839	46600840	LD	enhancer	GATA3
	rs73428094	chr15	46603998	46603999	LD	enhancer	RARA, NKX2-1
	rs73428095	chr15	46604170	46604171	LD	enhancer	GATA3, GATA2
	rs73428098	chr15	46604496	46604497	LD	enhancer	JUN	JUN
	rs73428102	chr15	46605400	46605401	LD	enhancer
	rs73430104	chr15	46605551	46605552	LD	enhancer
	rs73430131	chr15	46610852	46610853	LD	enhancer	TCF3		TCF3
	rs73430132	chr15	46610906	46610907	LD	enhancer	FOXA1
	rs73430133	chr15	46611135	46611136	LD	enhancer	CDX2	CDX2
	rs73430154	chr15	46619624	46619625	LD
	rs73439818	chr15	46597249	46597250	LD	enhancer	AR, FOXA1
	rs73439829	chr15	46598902	46598903	LD	enhancer	FOXO1
	rs74899199	chr15	46607760	46607761	LD	enhancer
	rs77299199	chr15	46625056	46625057	LD
	rs77662516	chr15	46604216	46604217	LD	enhancer	GATA3
	rs78434142	chr15	46607515	46607516	LD	enhancer	NKX2-1
	rs79489931	chr15	46607518	46607519	LD	enhancer
	rs80103931	chr15	46604010	46604011	LD	enhancer
	rs8028063	chr15	46609913	46609914	LD	enhancer	AR, FOXO1
	rs8028197	chr15	46609840	46609841	LD	enhancer	CTNNB1, TCF7	CTNNB1
	rs8028770	chr15	46609646	46609647	LD	enhancer	TCF7L2
	rs8041331	chr15	46607081	46607082	LD	enhancer
	rs8041365	chr15	46606799	46606800	LD	enhancer
	rs8041900	chr15	46607176	46607177	LD	enhancer	KLF4
	rs9630421	chr15	46598569	46598570	LD	enhancer
rs1715957	rs1715957	chr15	55262620	55262621	Associated
rs1995294	rs1995294	chr15	69407525	69407526	Associated	active enhancer
rs2387912	rs2387912	chr15	93261045	93261046	Associated
rs41399553	rs10519301	chr15	51307340	51307341	LD
	rs11364384	chr15	51305828	51305829	LD
	rs17647802	chr15	51307146	51307147	LD
	rs28522439	chr15	51307785	51307786	LD
	rs41399553	chr15	51595829	51595830	Associated	active enhancer	MYB	MYB
	rs56817937	chr15	51304612	51304613	LD	enhancer	CTNNB1, TCF7, FOXO1, LEF1	CTNNB1
	rs58423588	chr15	51305185	51305186	LD	enhancer
	rs60115604	chr15	51305025	51305026	LD	enhancer	NKX2-1
	rs60210794	chr15	51306962	51306963	LD
	rs61097205	chr15	51304094	51304095	LD	enhancer	FOXO1
rs7494955	rs7494955	chr15	27299817	27299818	Associated
rs8039941	rs8039941	chr15	96616400	96616401	Associated
rs10514576	rs10514576	chr16	83368645	83368646	Associated	enhancer	FOXA1, TCF7
rs16960250	rs16960250	chr16	83372796	83372797	Associated	enhancer
rs17711743	rs17711743	chr16	79439035	79439036	Associated	enhancer	ATF1	ATF1
rs4783568	rs10500537	chr16	66569368	66569369	LD	active enhancer
	rs10500538	chr16	66574286	66574287	LD	enhancer
	rs10716244	chr16	66576785	66576786	LD	enhancer
	rs1108281	chr16	66552286	66552287	LD	active enhancer
	rs11353411	chr16	66559934	66559935	LD	enhancer
	rs116118033	chr16	66571436	66571437	LD	enhancer
	rs12444469	chr16	66554798	66554799	LD	enhancer
	rs12444497	chr16	66554938	66554939	LD	enhancer
	rs12448323	chr16	66564620	66564621	LD
	rs12449200	chr16	66556669	66556670	LD	enhancer
	rs13332711	chr16	66562740	66562741	LD	enhancer
	rs144783549	chr16	66571105	66571106	LD	active enhancer	LARP1, RBFOX2, LEF1
	rs16956624	chr16	66550578	66550579	LD	enhancer	HMGA1	HMGA1
	rs16956627	chr16	66551327	66551328	LD	active enhancer	GATA2
	rs16956664	chr16	66555537	66555538	LD	active enhancer
	rs16956693	chr16	66560091	66560092	LD	active enhancer	MYB	MYB
	rs16956704	chr16	66562337	66562338	LD	enhancer
	rs2002907	chr16	66551435	66551436	LD	enhancer
	rs2232726	chr16	66563240	66563241	LD	enhancer
	rs2232728	chr16	66565870	66565871	LD
	rs28439736	chr16	66568861	66568862	LD	active enhancer	MAFB	MAFB
	rs28550721	chr16	66568843	66568844	LD	enhancer	RUNX1		RUNX1
	rs4783568	chr16	66602032	66602033	Associated	active enhancer
	rs4783569	chr16	66570701	66570702	LD	enhancer
	rs4783678	chr16	66572052	66572053	LD	active enhancer	ZNF384
	rs4783679	chr16	66572094	66572095	LD	enhancer	RARA, SMAD2, HMGA1	HMGA1
	rs4783680	chr16	66572113	66572114	LD	active enhancer	NKX2-1
	rs59661627	chr16	66573089	66573090	LD	active enhancer
	rs7187854	chr16	66574587	66574588	LD	enhancer
	rs8061040	chr16	66564507	66564508	LD
	rs9933115	chr16	66557826	66557827	LD	active enhancer
rs4889447	rs4889447	chr16	81982491	81982492	Associated
rs7194103	rs7194103	chr16	66175161	66175162	Associated	enhancer
rs9302439	rs9302439	chr16	25993530	25993531	Associated
rs11871828	rs11871828	chr17	75409121	75409122	Associated	enhancer
	rs568562669	chr17	77408446	77408447	LD	enhancer
	rs56971972	chr17	77410653	77410654	LD	enhancer	RUNX1		RUNX1
	rs8074788	chr17	77412086	77412087	LD	enhancer	E2F3, E2F1, E2F2
rs16951377	rs12452683	chr17	15332549	15332550	LD
	rs16951377	chr17	15229971	15229972	Associated
	rs16951380	chr17	15331845	15331846	LD
	rs58893387	chr17	15322299	15322300	LD	enhancer
	rs73978002	chr17	15323096	15323097	LD
	rs73982105	chr17	15324627	15324628	LD	enhancer
	rs73982106	chr17	15325311	15325312	LD	enhancer	SOX17
	rs8069939	chr17	15332922	15332923	LD	promoter
rs17648089	rs17648089	chr17	54752530	54752531	Associated	active enhancer	MYB	MYB
rs2233767	rs112789642	chr17	69196770	69196771	LD
	rs12601012	chr17	69153416	69153417	LD
	rs12604047	chr17	69197740	69197741	LD
	rs144496313	chr17	69196218	69196219	LD
	rs16973656	chr17	69153977	69153978	LD
	rs16973774	chr17	69218947	69218948	LD
	rs185830070	chr17	69162853	69162854	LD
	rs188079369	chr17	69196111	69196112	LD
	rs1968099	chr17	69185184	69185185	LD	active enhancer
	rs2233767	chr17	67144395	67144396	Associated
	rs35991088	chr17	69199672	69199673	LD
	rs3842375	chr17	69149049	69149050	LD
	rs3891333	chr17	69202833	69202834	LD
	rs4968786	chr17	69168800	69168801	LD
	rs4968853	chr17	69199794	69199795	LD	enhancer	FEV, ELF3, ERG, ATM, FLI1	FEV	ATM
	rs57736258	chr17	69180321	69180322	LD
	rs58761646	chr17	69171816	69171817	LD	enhancer
	rs74548282	chr17	69159019	69159020	LD
	rs74611413	chr17	69195333	69195334	LD	enhancer
	rs74935944	chr17	69147624	69147625	LD
	rs7501929	chr17	69183556	69183557	LD	active enhancer	RARA
	rs75706760	chr17	69149100	69149101	LD
	rs75806516	chr17	69172463	69172464	LD	enhancer	PRDM16, KLF4
	rs764178	chr17	69202909	69202910	LD
	rs76490884	chr17	69200330	69200331	LD	enhancer
	rs77008409	chr17	69144070	69144071	LD	enhancer	RARA, ESR1
	rs77719853	chr17	69169019	69169020	LD
	rs79466258	chr17	69183498	69183499	LD	enhancer
rs7211438	rs7211438	chr17	14746295	14746296	Associated	active enhancer
rs9896016	rs9896016	chr17	75938377	75938378	Associated	active enhancer
rs12326910	rs117442516	chr18	52891408	52891409	LD
	rs117858425	chr18	52890942	52890943	LD
	rs12326720	chr18	52878651	52878652	LD
	rs12326910	chr18	50425336	50425337	Associated	enhancer	E2F1
	rs7234192	chr18	52900086	52900087	LD
	rs74509063	chr18	52908039	52908040	LD	enhancer
	rs75388452	chr18	52883090	52883091	LD
rs1562995	rs1562995	chr18	31420648	31420649	Associated	active enhancer	CTNNB1, TCF7, LEF1	CTNNB1
rs17737195	rs17737195	chr18	42695622	42695623	Associated	enhancer
rs17799844	rs17799844	chr18	24033472	24033473	Associated	enhancer
rs17832032	rs12455547	chr18	57525984	57525985	LD	enhancer
	rs1380653	chr18	57518492	57518493	LD
	rs17832032	chr18	55190299	55190300	Associated	enhancer
	rs34434801	chr18	57520462	57520463	LD	enhancer
	rs35002321	chr18	57528182	57528183	LD	enhancer	RELA, REL, MSI2, NFKB1, NFKB2	REL, NFKB2
	rs61045143	chr18	57520275	57520276	LD	enhancer
rs1792744	rs1792744	chr18	53810014	53810015	Associated
rs4399617	rs4399617	chr18	24625756	24625757	Associated
rs4798249	rs4798249	chr18	4788896	4788897	Associated
rs7241500	rs7241500	chr18	30399782	30399783	Associated
rs7241898	rs7241898	chr18	7895764	7895765	Associated	active enhancer	JUN	JUN
rs7351039	rs7351039	chr18	46460656	46460657	Associated	enhancer	ELF3, E2F1
rs96214	rs96214	chr18	63031658	63031659	Associated	enhancer	MYB, HMGA1	HMGA1, MYB
rs9675424	rs11081783	chr18	32813444	32813445	LD
	rs12962782	chr18	32811534	32811535	LD
	rs1893244	chr18	32808616	32808617	LD
	rs377630809	chr18	32813973	32813974	LD
	rs6146254	chr18	32810313	32810314	LD
	rs8084688	chr18	32813891	32813892	LD
	rs8085682	chr18	32813872	32813873	LD
	rs9675424	chr18	30388308	30388309	Associated	enhancer	CEBPA, SOX17		CEBPA
rs9959027	rs9959027	chr18	57308614	57308615	Associated	enhancer
	rs9959656	chr18	59644830	59644831	LD	enhancer	FOXA1, FOXO1
rs9965132	rs9965132	chr18	71368894	71368895	Associated
rs10421383	rs10421383	chr19	54147270	54147271	Associated	enhancer
	rs60157153	chr19	53643632	53643633	LD
	rs73590959	chr19	53643800	53643801	LD
rs2532047	rs12976999	chr19	28314503	28314504	LD	enhancer
	rs12977566	chr19	28314692	28314693	LD	enhancer
	rs12981269	chr19	28314934	28314935	LD
	rs12983824	chr19	28314664	28314665	LD	enhancer	ZNF384
	rs12984072	chr19	28314939	28314940	LD
	rs2215282	chr19	28316394	28316395	LD
	rs2532047	chr19	28806649	28806650	Associated	enhancer
	rs2532049	chr19	28315829	28315830	LD
	rs2532050	chr19	28315834	28315835	LD
	rs2607203	chr19	28315615	28315616	LD
	rs2607204	chr19	28315895	28315896	LD
	rs2607205	chr19	28316424	28316425	LD
	rs34130618	chr19	28315257	28315258	LD
	rs34215599	chr19	28308703	28308704	LD	enhancer	NFE2L2, RARA
	rs34971909	chr19	28310684	28310685	LD	enhancer	HMGA1, HOXA13	HMGA1
	rs35145420	chr19	28312276	28312277	LD	enhancer	CDX2	CDX2
	rs35336636	chr19	28309227	28309228	LD	enhancer
	rs35379348	chr19	28310920	28310921	LD	enhancer
	rs35389048	chr19	28308695	28308696	LD	enhancer
	rs35776130	chr19	28310870	28310871	LD	enhancer
	rs35850365	chr19	28315397	28315398	LD
	rs35881994	chr19	28309065	28309066	LD	enhancer
	rs35952665	chr19	28308735	28308736	LD	enhancer
	rs41441144	chr19	28309588	28309589	LD	enhancer
	rs4805150	chr19	28314129	28314130	LD	enhancer	ERG, STAT3
	rs4805152	chr19	28314296	28314297	LD	enhancer
	rs4806239	chr19	28310165	28310166	LD	enhancer	HMGA1	HMGA1
	rs4806240	chr19	28310172	28310173	LD	enhancer
	rs4806242	chr19	28310333	28310334	LD	enhancer
	rs55676177	chr19	28309830	28309831	LD	enhancer
	rs55935239	chr19	28311385	28311386	LD	enhancer	FOXO1, FOXA1
	rs56017606	chr19	28311546	28311547	LD	enhancer
	rs56197453	chr19	28311290	28311291	LD	enhancer
	rs56219923	chr19	28311309	28311310	LD	enhancer	MITF	MITF
	rs56327764	chr19	28309660	28309661	LD	enhancer
	rs56367246	chr19	28311470	28311471	LD	enhancer
	rs57924868	chr19	28310556	28310557	LD	enhancer
	rs60367588	chr19	28312926	28312927	LD	enhancer	TCF3, TCF7L1		TCF3
	rs60784293	chr19	28313647	28313648	LD	enhancer
	rs60889761	chr19	28313794	28313795	LD	enhancer	RUNX1		RUNX1
	rs61073129	chr19	28313059	28313060	LD	enhancer
	rs62105119	chr19	28309705	28309706	LD	enhancer
	rs62105123	chr19	28310560	28310561	LD	enhancer
	rs62105124	chr19	28310574	28310575	LD	enhancer
	rs62105135	chr19	28312350	28312351	LD	enhancer
	rs62105136	chr19	28312384	28312385	LD	enhancer	SOX17, AR
	rs62105137	chr19	28312821	28312822	LD	enhancer	TCF7L1, TCF3		TCF3
	rs62105138	chr19	28312866	28312867	LD	enhancer	AR
	rs71299602	chr19	28312614	28312615	LD	enhancer
	rs71361970	chr19	28312525	28312526	LD	enhancer	JUN, MAFB	MAFB, JUN
	rs74181430	chr19	28312144	28312145	LD	enhancer	TCF7L2
	rs74181432	chr19	28315299	28315300	LD
	rs76521098	chr19	28312046	28312047	LD	enhancer	HOXA13, CDX2	CDX2
	rs77406843	chr19	28308020	28308021	LD	enhancer	KLF4, WT1		WT1
	rs78282714	chr19	28311138	28311139	LD	enhancer	MYC, RUNX1	MYC	RUNX1
	rs929475	chr19	28316562	28316563	LD
rs678846	rs678846	chr19	55326613	55326614	Associated
rs7256175	rs10403891	chr19	53535964	53535965	LD
	rs13344121	chr19	53537496	53537497	LD
	rs7256175	chr19	54030958	54030959	Associated
	rs8106930	chr19	53533561	53533562	LD	enhancer
rs7257199	rs7257199	chr19	48505468	48505469	Associated
rs740878	rs117512512	chr19	29334838	29334839	LD
	rs139240069	chr19	29348950	29348951	LD	enhancer
	rs149465522	chr19	29349169	29349170	LD	enhancer	SOX17
	rs17717108	chr19	29336428	29336429	LD	enhancer	SOX17, SOX9
	rs190579845	chr19	29353240	29353241	LD	enhancer
	rs28573811	chr19	29376562	29376563	LD	enhancer
	rs4805375	chr19	29372219	29372220	LD	enhancer
	rs4805376	chr19	29372306	29372307	LD	enhancer
	rs4805380	chr19	29381616	29381617	LD	enhancer	ERG, STAT3, ELF3, FLI1, ELK4, FEV	ELK4, FEV
	rs57982463	chr19	29338735	29338736	LD	enhancer	SMAD2, SMAD4
	rs740877	chr19	29378837	29378838	LD	enhancer	IKZF1
	rs740878	chr19	29869768	29869769	Associated	enhancer	TFDP1, NF1, E2F1		NF1
	rs740879	chr19	29379080	29379081	LD	enhancer	AR
	rs74453232	chr19	29342219	29342220	LD
	rs74578189	chr19	29345902	29345903	LD	enhancer
	rs74647649	chr19	29377822	29377823	LD	enhancer	CBFB, RUNX1, MYC	MYC	RUNX1
	rs75224979	chr19	29373112	29373113	LD	enhancer	PPARG, RARA, ESR1	PPARG
	rs75530548	chr19	29366030	29366031	LD
	rs76278131	chr19	29376649	29376650	LD	enhancer	E2F1, E2F2, E2F3, TFDP1
	rs76669074	chr19	29349600	29349601	LD	enhancer
	rs76963036	chr19	29342938	29342939	LD
	rs77337188	chr19	29378268	29378269	LD	enhancer	PAX5
	rs77430465	chr19	29333565	29333566	LD
	rs79470954	chr19	29363501	29363502	LD
	rs79702327	chr19	29329163	29329164	LD	active enhancer
	rs79857271	chr19	29374920	29374921	LD	active enhancer
rs10485498	rs10485498	chr20	30791341	30791342	Associated	enhancer
	rs58980932	chr20	32192473	32192474	LD	active enhancer
	rs6058545	chr20	32199663	32199664	LD
	rs6058549	chr20	32206174	32206175	LD
	rs6058560	chr20	32222364	32222365	LD
	rs6061222	chr20	32201191	32201192	LD
	rs6061224	chr20	32202861	32202862	LD
	rs73252373	chr20	32192362	32192363	LD	enhancer
	rs73903573	chr20	32206975	32206976	LD	enhancer
rs11907730	rs11907730	chr20	5060924	5060925	Associated	active enhancer	CDX2, HOXC13, HOXA13	CDX2
rs6027951	rs6027951	chr20	59570792	59570793	Associated
	rs724854	chr20	60999293	60999294	LD	enhancer
rs6099398	rs6099398	chr20	55604809	55604810	Associated	enhancer
rs16999420	rs16999420	chr21	41531893	41531894	Associated	enhancer	FOXA1
rs2824625	rs2824625	chr21	19432424	19432425	Associated
rs457603	rs457603	chr21	28657949	28657950	Associated
rs8126827	rs10559644	chr21	25160714	25160715	LD
	rs11909912	chr21	25161860	25161861	LD
	rs17000734	chr21	25159119	25159120	LD
	rs7279982	chr21	25160830	25160831	LD
	rs8126827	chr21	26532584	26532585	Associated	enhancer
rs8132382	rs2831931	chr21	28605277	28605278	LD
	rs8132382	chr21	29978255	29978256	Associated	active enhancer	SOX9
rs9978125	rs9978125	chr21	29989702	29989703	Associated	active enhancer
rs5994767	rs141364433	chr22	33517615	33517616	LD
	rs5994763	chr22	33512905	33512906	LD	enhancer	ZNF217
	rs5994767	chr22	33914824	33914825	Associated	active enhancer
	rs5998986	chr22	33518032	33518033	LD
	rs75228409	chr22	33517741	33517742

## Sheet: Supplementary Data 3
Supplementary Data 3: GTEx eQTL links
rsID	Gene stable ID	HGNC symbol	Gene biotype	Tissue	Slope
rs17040454	ENSG00000005059	MCUB	protein coding	Nerve Tibial	0.239903
rs17040454	ENSG00000005059	MCUB	protein coding	Nerve Tibial	0.239903
rs2111480	ENSG00000006747	SCIN	protein coding	Muscle Skeletal	0.17554
rs2111480	ENSG00000006747	SCIN	protein coding	Muscle Skeletal	0.17554
rs1047631	ENSG00000047579	DTNBP1	protein coding	Adrenal Gland	0.394705
rs1047631	ENSG00000047579	DTNBP1	protein coding	Artery Tibial	0.178047
rs1047631	ENSG00000047579	DTNBP1	protein coding	Brain Anterior cingulate cortex BA24	0.477147
rs1047631	ENSG00000047579	DTNBP1	protein coding	Brain Caudate basal ganglia	0.435595
rs1047631	ENSG00000047579	DTNBP1	protein coding	Brain Cerebellar Hemisphere	0.340207
rs1047631	ENSG00000047579	DTNBP1	protein coding	Brain Cortex	0.418298
rs1047631	ENSG00000047579	DTNBP1	protein coding	Brain Frontal Cortex BA9	0.404178
rs1047631	ENSG00000047579	DTNBP1	protein coding	Brain Hypothalamus	0.437191
rs1047631	ENSG00000047579	DTNBP1	protein coding	Brain Nucleus accumbens basal ganglia	0.27521
rs1047631	ENSG00000047579	DTNBP1	protein coding	Brain Putamen basal ganglia	0.358304
rs1047631	ENSG00000047579	DTNBP1	protein coding	Colon Transverse	0.243458
rs1047631	ENSG00000047579	DTNBP1	protein coding	Esophagus Gastroesophageal Junction	0.200203
rs1047631	ENSG00000047579	DTNBP1	protein coding	Esophagus Muscularis	0.221632
rs1047631	ENSG00000047579	DTNBP1	protein coding	Heart Atrial Appendage	0.181778
rs1047631	ENSG00000047579	DTNBP1	protein coding	Nerve Tibial	0.314089
rs1047631	ENSG00000047579	DTNBP1	protein coding	Stomach	0.248108
rs2109108	ENSG00000053702	NRIP2	protein coding	Brain Putamen basal ganglia	-0.748847
rs2109108	ENSG00000053702	NRIP2	protein coding	Brain Putamen basal ganglia	-0.748847
rs5878	ENSG00000076321	KLHL20	protein coding	Cells Cultured fibroblasts	0.086971
rs5878	ENSG00000076321	KLHL20	protein coding	Esophagus Mucosa	0.120454
rs5878	ENSG00000076321	KLHL20	protein coding	Esophagus Muscularis	0.10924
rs5878	ENSG00000076321	KLHL20	protein coding	Thyroid	0.138985
rs6663875	ENSG00000076321	KLHL20	protein coding	Cells Cultured fibroblasts	0.0882326
rs6663875	ENSG00000076321	KLHL20	protein coding	Esophagus Mucosa	0.123264
rs6663875	ENSG00000076321	KLHL20	protein coding	Thyroid	0.143974
rs941989	ENSG00000076321	KLHL20	protein coding	Cells Cultured fibroblasts	0.0882326
rs941989	ENSG00000076321	KLHL20	protein coding	Esophagus Mucosa	0.117887
rs941989	ENSG00000076321	KLHL20	protein coding	Esophagus Muscularis	0.102955
rs941989	ENSG00000076321	KLHL20	protein coding	Thyroid	0.139032
rs9425430	ENSG00000076321	KLHL20	protein coding	Cells Cultured fibroblasts	0.0882326
rs9425430	ENSG00000076321	KLHL20	protein coding	Esophagus Mucosa	0.123264
rs9425430	ENSG00000076321	KLHL20	protein coding	Thyroid	0.143974
rs9425766	ENSG00000076321	KLHL20	protein coding	Cells Cultured fibroblasts	0.0882326
rs9425766	ENSG00000076321	KLHL20	protein coding	Esophagus Mucosa	0.123264
rs9425766	ENSG00000076321	KLHL20	protein coding	Thyroid	0.143974
rs919445	ENSG00000085117	CD82	protein coding	Brain Caudate basal ganglia	0.488278
rs919445	ENSG00000085117	CD82	protein coding	Brain Frontal Cortex BA9	0.251258
rs919445	ENSG00000085117	CD82	protein coding	Brain Hippocampus	0.473284
rs919445	ENSG00000085117	CD82	protein coding	Brain Nucleus accumbens basal ganglia	0.359872
rs919445	ENSG00000085117	CD82	protein coding	Brain Putamen basal ganglia	0.478853
rs4783568	ENSG00000089505	CMTM1	protein coding	Cells EBV-transformed lymphocytes	1.0359
rs12354855	ENSG00000089876	DHX32	protein coding	Cells Cultured fibroblasts	0.191358
rs2676511	ENSG00000091428	RAPGEF4	protein coding	Testis	-0.191973
rs11907730	ENSG00000101290	CDS2	protein coding	Cells Cultured fibroblasts	0.373255
rs11907730	ENSG00000101290	CDS2	protein coding	Cells Cultured fibroblasts	0.373255
rs10485498	ENSG00000101346	POFUT1	protein coding	Adipose Subcutaneous	0.265806
rs10485498	ENSG00000101346	POFUT1	protein coding	Adrenal Gland	0.450146
rs10485498	ENSG00000101346	POFUT1	protein coding	Artery Tibial	0.231477
rs10485498	ENSG00000101346	POFUT1	protein coding	Cells Cultured fibroblasts	0.297713
rs10485498	ENSG00000101346	POFUT1	protein coding	Esophagus Muscularis	0.363156
rs10485498	ENSG00000101346	POFUT1	protein coding	Muscle Skeletal	0.634377
rs1729764	ENSG00000102580	DNAJC3	protein coding	Nerve Tibial	-0.124752
rs1347437	ENSG00000106460	TMEM106B	protein coding	Thyroid	-0.0821334
rs1347437	ENSG00000106460	TMEM106B	protein coding	Whole Blood	-0.0906506
rs2111480	ENSG00000106460	TMEM106B	protein coding	Thyroid	-0.0860054
rs2111480	ENSG00000106460	TMEM106B	protein coding	Thyroid	-0.0860054
rs11531480	ENSG00000106537	TSPAN13	protein coding	Cells Cultured fibroblasts	-0.163357
rs11531480	ENSG00000106537	TSPAN13	protein coding	Cells Cultured fibroblasts	-0.163357
rs11531480	ENSG00000106537	TSPAN13	protein coding	Cells Cultured fibroblasts	-0.163357
rs11531480	ENSG00000106537	TSPAN13	protein coding	Cells Cultured fibroblasts	-0.163357
rs9374774	ENSG00000111875	ASF1A	protein coding	Adrenal Gland	-0.379454
rs9374774	ENSG00000111877	MCM9	protein coding	Adrenal Gland	-0.356336
rs9374774	ENSG00000111877	MCM9	protein coding	Cells Cultured fibroblasts	-0.414497
rs9374774	ENSG00000111877	MCM9	protein coding	Cells EBV-transformed lymphocytes	-0.478937
rs9374774	ENSG00000111877	MCM9	protein coding	Esophagus Muscularis	-0.247636
rs9374774	ENSG00000111877	MCM9	protein coding	Liver	-0.359099
rs9374774	ENSG00000111879	FAM184A	protein coding	Muscle Skeletal	-0.174511
rs9374774	ENSG00000111879	FAM184A	protein coding	Nerve Tibial	-0.283133
rs9374774	ENSG00000111879	FAM184A	protein coding	Pituitary	-0.319935
rs9374774	ENSG00000111879	FAM184A	protein coding	Skin Sun Exposed Lower leg	-0.257022
rs9494139	ENSG00000112339	HBS1L	protein coding	Brain Hippocampus	-0.331189
rs9494139	ENSG00000112339	HBS1L	protein coding	Brain Hippocampus	-0.331189
rs9494139	ENSG00000112339	HBS1L	protein coding	Muscle Skeletal	0.116286
rs9494139	ENSG00000112339	HBS1L	protein coding	Muscle Skeletal	0.116286
rs436898	ENSG00000112697	TMEM30A	protein coding	Adipose Subcutaneous	0.152157
rs436898	ENSG00000112697	TMEM30A	protein coding	Brain Caudate basal ganglia	0.279656
rs436898	ENSG00000112697	TMEM30A	protein coding	Brain Cerebellum	0.21537
rs436898	ENSG00000112697	TMEM30A	protein coding	Brain Putamen basal ganglia	0.301123
rs436898	ENSG00000112697	TMEM30A	protein coding	Esophagus Mucosa	0.264468
rs436898	ENSG00000112697	TMEM30A	protein coding	Heart Left Ventricle	0.158075
rs436898	ENSG00000112697	TMEM30A	protein coding	Muscle Skeletal	0.272459
rs436898	ENSG00000112697	TMEM30A	protein coding	Nerve Tibial	0.178662
rs436898	ENSG00000112697	TMEM30A	protein coding	Testis	0.119692
rs16851413	ENSG00000114423	CBLB	protein coding	Testis	0.567013
rs16851413	ENSG00000114423	CBLB	protein coding	Testis	0.567013
rs3772534	ENSG00000114423	CBLB	protein coding	Testis	0.569491
rs1120804	ENSG00000115159	GPD2	protein coding	Adipose Visceral Omentum	0.331278
rs12085290	ENSG00000116161	CACYBP	protein coding	Whole Blood	-0.100532
rs2049992	ENSG00000116161	CACYBP	protein coding	Whole Blood	-0.0984157
rs4650945	ENSG00000116161	CACYBP	protein coding	Whole Blood	-0.100532
rs6681618	ENSG00000116161	CACYBP	protein coding	Whole Blood	-0.100397
rs17034466	ENSG00000116299	ELAPOR1	protein coding	Adipose Visceral Omentum	-0.325495
rs17034466	ENSG00000116299	ELAPOR1	protein coding	Adipose Visceral Omentum	-0.325495
rs17034466	ENSG00000116299	ELAPOR1	protein coding	Spleen	-0.34469
rs17034466	ENSG00000116299	ELAPOR1	protein coding	Spleen	-0.34469
rs17034466	ENSG00000116299	ELAPOR1	protein coding	Whole Blood	-0.425632
rs17034466	ENSG00000116299	ELAPOR1	protein coding	Whole Blood	-0.425632
rs5878	ENSG00000117586	TNFSF4	protein coding	Thyroid	0.158115
rs6663875	ENSG00000117586	TNFSF4	protein coding	Thyroid	0.163766
rs941989	ENSG00000117586	TNFSF4	protein coding	Thyroid	0.165064
rs9425430	ENSG00000117586	TNFSF4	protein coding	Thyroid	0.163766
rs9425766	ENSG00000117586	TNFSF4	protein coding	Thyroid	0.163766
rs12085290	ENSG00000117592	PRDX6	protein coding	Whole Blood	0.0922702
rs2049992	ENSG00000117592	PRDX6	protein coding	Whole Blood	0.0951145
rs4650945	ENSG00000117592	PRDX6	protein coding	Whole Blood	0.0922702
rs5878	ENSG00000117592	PRDX6	protein coding	Esophagus Mucosa	0.0931003
rs5878	ENSG00000117592	PRDX6	protein coding	Spleen	0.182335
rs5878	ENSG00000117592	PRDX6	protein coding	Whole Blood	0.122761
rs6663875	ENSG00000117592	PRDX6	protein coding	Esophagus Mucosa	0.0912927
rs6663875	ENSG00000117592	PRDX6	protein coding	Muscle Skeletal	0.0628452
rs6663875	ENSG00000117592	PRDX6	protein coding	Spleen	0.180754
rs6663875	ENSG00000117592	PRDX6	protein coding	Thyroid	0.0882583
rs6663875	ENSG00000117592	PRDX6	protein coding	Whole Blood	0.121032
rs6681618	ENSG00000117592	PRDX6	protein coding	Whole Blood	0.0948944
rs941989	ENSG00000117592	PRDX6	protein coding	Esophagus Mucosa	0.09069
rs941989	ENSG00000117592	PRDX6	protein coding	Spleen	0.180754
rs941989	ENSG00000117592	PRDX6	protein coding	Whole Blood	0.121032
rs9425430	ENSG00000117592	PRDX6	protein coding	Esophagus Mucosa	0.0912927
rs9425430	ENSG00000117592	PRDX6	protein coding	Muscle Skeletal	0.0628452
rs9425430	ENSG00000117592	PRDX6	protein coding	Spleen	0.180754
rs9425430	ENSG00000117592	PRDX6	protein coding	Thyroid	0.0882583
rs9425430	ENSG00000117592	PRDX6	protein coding	Whole Blood	0.121032
rs9425766	ENSG00000117592	PRDX6	protein coding	Esophagus Mucosa	0.0912927
rs9425766	ENSG00000117592	PRDX6	protein coding	Muscle Skeletal	0.0628452
rs9425766	ENSG00000117592	PRDX6	protein coding	Spleen	0.180754
rs9425766	ENSG00000117592	PRDX6	protein coding	Thyroid	0.0882583
rs9425766	ENSG00000117592	PRDX6	protein coding	Whole Blood	0.121032
rs12085290	ENSG00000117593	DARS2	protein coding	Brain Cortex	-0.330154
rs12085290	ENSG00000117593	DARS2	protein coding	Heart Atrial Appendage	-0.104456
rs12085290	ENSG00000117593	DARS2	protein coding	Muscle Skeletal	-0.143326
rs2049992	ENSG00000117593	DARS2	protein coding	Brain Cortex	-0.323032
rs2049992	ENSG00000117593	DARS2	protein coding	Heart Atrial Appendage	-0.102662
rs2049992	ENSG00000117593	DARS2	protein coding	Muscle Skeletal	-0.139212
rs4650945	ENSG00000117593	DARS2	protein coding	Brain Cortex	-0.330154
rs4650945	ENSG00000117593	DARS2	protein coding	Heart Atrial Appendage	-0.104456
rs4650945	ENSG00000117593	DARS2	protein coding	Muscle Skeletal	-0.143326
rs5878	ENSG00000117593	DARS2	protein coding	Adipose Visceral Omentum	-0.107849
rs5878	ENSG00000117593	DARS2	protein coding	Artery Coronary	-0.212158
rs5878	ENSG00000117593	DARS2	protein coding	Brain Amygdala	-0.40794
rs5878	ENSG00000117593	DARS2	protein coding	Brain Cortex	-0.35219
rs5878	ENSG00000117593	DARS2	protein coding	Cells Cultured fibroblasts	-0.062897
rs5878	ENSG00000117593	DARS2	protein coding	Esophagus Gastroesophageal Junction	-0.217461
rs5878	ENSG00000117593	DARS2	protein coding	Esophagus Muscularis	-0.235314
rs5878	ENSG00000117593	DARS2	protein coding	Heart Atrial Appendage	-0.184942
rs5878	ENSG00000117593	DARS2	protein coding	Heart Left Ventricle	-0.18063
rs5878	ENSG00000117593	DARS2	protein coding	Muscle Skeletal	-0.255874
rs5878	ENSG00000117593	DARS2	protein coding	Skin Not Sun Exposed Suprapubic	-0.161947
rs5878	ENSG00000117593	DARS2	protein coding	Skin Sun Exposed Lower leg	-0.121627
rs6663875	ENSG00000117593	DARS2	protein coding	Adipose Visceral Omentum	-0.107174
rs6663875	ENSG00000117593	DARS2	protein coding	Brain Amygdala	-0.413082
rs6663875	ENSG00000117593	DARS2	protein coding	Brain Cortex	-0.357348
rs6663875	ENSG00000117593	DARS2	protein coding	Brain Nucleus accumbens basal ganglia	-0.293721
rs6663875	ENSG00000117593	DARS2	protein coding	Brain Putamen basal ganglia	-0.349611
rs6663875	ENSG00000117593	DARS2	protein coding	Brain Spinal cord cervical c-1	-0.427617
rs6663875	ENSG00000117593	DARS2	protein coding	Cells Cultured fibroblasts	-0.0670022
rs6663875	ENSG00000117593	DARS2	protein coding	Esophagus Gastroesophageal Junction	-0.207369
rs6663875	ENSG00000117593	DARS2	protein coding	Esophagus Muscularis	-0.237532
rs6663875	ENSG00000117593	DARS2	protein coding	Heart Atrial Appendage	-0.185809
rs6663875	ENSG00000117593	DARS2	protein coding	Heart Left Ventricle	-0.184308
rs6663875	ENSG00000117593	DARS2	protein coding	Muscle Skeletal	-0.255293
rs6663875	ENSG00000117593	DARS2	protein coding	Skin Not Sun Exposed Suprapubic	-0.156382
rs6663875	ENSG00000117593	DARS2	protein coding	Skin Sun Exposed Lower leg	-0.11847
rs6663875	ENSG00000117593	DARS2	protein coding	Testis	-0.128897
rs6681618	ENSG00000117593	DARS2	protein coding	Brain Cortex	-0.323032
rs6681618	ENSG00000117593	DARS2	protein coding	Heart Atrial Appendage	-0.102662
rs6681618	ENSG00000117593	DARS2	protein coding	Muscle Skeletal	-0.137817
rs941989	ENSG00000117593	DARS2	protein coding	Adipose Visceral Omentum	-0.106577
rs941989	ENSG00000117593	DARS2	protein coding	Artery Coronary	-0.200806
rs941989	ENSG00000117593	DARS2	protein coding	Brain Amygdala	-0.413409
rs941989	ENSG00000117593	DARS2	protein coding	Brain Cortex	-0.357348
rs941989	ENSG00000117593	DARS2	protein coding	Brain Nucleus accumbens basal ganglia	-0.288062
rs941989	ENSG00000117593	DARS2	protein coding	Brain Spinal cord cervical c-1	-0.412118
rs941989	ENSG00000117593	DARS2	protein coding	Cells Cultured fibroblasts	-0.0670022
rs941989	ENSG00000117593	DARS2	protein coding	Esophagus Gastroesophageal Junction	-0.209052
rs941989	ENSG00000117593	DARS2	protein coding	Esophagus Muscularis	-0.233602
rs941989	ENSG00000117593	DARS2	protein coding	Heart Atrial Appendage	-0.186304
rs941989	ENSG00000117593	DARS2	protein coding	Heart Left Ventricle	-0.182336
rs941989	ENSG00000117593	DARS2	protein coding	Muscle Skeletal	-0.253693
rs941989	ENSG00000117593	DARS2	protein coding	Skin Not Sun Exposed Suprapubic	-0.159153
rs941989	ENSG00000117593	DARS2	protein coding	Skin Sun Exposed Lower leg	-0.116855
rs9425430	ENSG00000117593	DARS2	protein coding	Adipose Visceral Omentum	-0.107174
rs9425430	ENSG00000117593	DARS2	protein coding	Brain Amygdala	-0.413082
rs9425430	ENSG00000117593	DARS2	protein coding	Brain Cortex	-0.357348
rs9425430	ENSG00000117593	DARS2	protein coding	Brain Nucleus accumbens basal ganglia	-0.293721
rs9425430	ENSG00000117593	DARS2	protein coding	Brain Putamen basal ganglia	-0.349611
rs9425430	ENSG00000117593	DARS2	protein coding	Brain Spinal cord cervical c-1	-0.427617
rs9425430	ENSG00000117593	DARS2	protein coding	Cells Cultured fibroblasts	-0.0670022
rs9425430	ENSG00000117593	DARS2	protein coding	Esophagus Gastroesophageal Junction	-0.207369
rs9425430	ENSG00000117593	DARS2	protein coding	Esophagus Muscularis	-0.237532
rs9425430	ENSG00000117593	DARS2	protein coding	Heart Atrial Appendage	-0.185809
rs9425430	ENSG00000117593	DARS2	protein coding	Heart Left Ventricle	-0.184308
rs9425430	ENSG00000117593	DARS2	protein coding	Muscle Skeletal	-0.255293
rs9425430	ENSG00000117593	DARS2	protein coding	Skin Not Sun Exposed Suprapubic	-0.156382
rs9425430	ENSG00000117593	DARS2	protein coding	Skin Sun Exposed Lower leg	-0.11847
rs9425430	ENSG00000117593	DARS2	protein coding	Testis	-0.128897
rs9425766	ENSG00000117593	DARS2	protein coding	Adipose Visceral Omentum	-0.107174
rs9425766	ENSG00000117593	DARS2	protein coding	Brain Amygdala	-0.413082
rs9425766	ENSG00000117593	DARS2	protein coding	Brain Cortex	-0.357348
rs9425766	ENSG00000117593	DARS2	protein coding	Brain Nucleus accumbens basal ganglia	-0.293721
rs9425766	ENSG00000117593	DARS2	protein coding	Brain Putamen basal ganglia	-0.349611
rs9425766	ENSG00000117593	DARS2	protein coding	Brain Spinal cord cervical c-1	-0.427617
rs9425766	ENSG00000117593	DARS2	protein coding	Cells Cultured fibroblasts	-0.0670022
rs9425766	ENSG00000117593	DARS2	protein coding	Esophagus Gastroesophageal Junction	-0.207369
rs9425766	ENSG00000117593	DARS2	protein coding	Esophagus Muscularis	-0.237532
rs9425766	ENSG00000117593	DARS2	protein coding	Heart Atrial Appendage	-0.185809
rs9425766	ENSG00000117593	DARS2	protein coding	Heart Left Ventricle	-0.184308
rs9425766	ENSG00000117593	DARS2	protein coding	Muscle Skeletal	-0.255293
rs9425766	ENSG00000117593	DARS2	protein coding	Skin Not Sun Exposed Suprapubic	-0.156382
rs9425766	ENSG00000117593	DARS2	protein coding	Skin Sun Exposed Lower leg	-0.11847
rs9425766	ENSG00000117593	DARS2	protein coding	Testis	-0.128897
rs12085290	ENSG00000117601	SERPINC1	protein coding	Esophagus Mucosa	0.246057
rs12085290	ENSG00000117601	SERPINC1	protein coding	Esophagus Muscularis	0.314326
rs12085290	ENSG00000117601	SERPINC1	protein coding	Heart Atrial Appendage	0.272263
rs12085290	ENSG00000117601	SERPINC1	protein coding	Lung	0.201335
rs12085290	ENSG00000117601	SERPINC1	protein coding	Muscle Skeletal	0.195665
rs12085290	ENSG00000117601	SERPINC1	protein coding	Nerve Tibial	0.213387
rs12085290	ENSG00000117601	SERPINC1	protein coding	Thyroid	0.243371
rs2049992	ENSG00000117601	SERPINC1	protein coding	Adrenal Gland	0.379814
rs2049992	ENSG00000117601	SERPINC1	protein coding	Esophagus Mucosa	0.246873
rs2049992	ENSG00000117601	SERPINC1	protein coding	Esophagus Muscularis	0.308637
rs2049992	ENSG00000117601	SERPINC1	protein coding	Heart Atrial Appendage	0.255782
rs2049992	ENSG00000117601	SERPINC1	protein coding	Lung	0.218062
rs2049992	ENSG00000117601	SERPINC1	protein coding	Muscle Skeletal	0.203625
rs2049992	ENSG00000117601	SERPINC1	protein coding	Thyroid	0.253358
rs4650945	ENSG00000117601	SERPINC1	protein coding	Esophagus Mucosa	0.246057
rs4650945	ENSG00000117601	SERPINC1	protein coding	Esophagus Muscularis	0.314326
rs4650945	ENSG00000117601	SERPINC1	protein coding	Heart Atrial Appendage	0.272263
rs4650945	ENSG00000117601	SERPINC1	protein coding	Lung	0.201335
rs4650945	ENSG00000117601	SERPINC1	protein coding	Muscle Skeletal	0.195665
rs4650945	ENSG00000117601	SERPINC1	protein coding	Nerve Tibial	0.213387
rs4650945	ENSG00000117601	SERPINC1	protein coding	Thyroid	0.243371
rs5878	ENSG00000117601	SERPINC1	protein coding	Adipose Subcutaneous	0.252537
rs5878	ENSG00000117601	SERPINC1	protein coding	Adipose Visceral Omentum	0.402109
rs5878	ENSG00000117601	SERPINC1	protein coding	Artery Aorta	0.296977
rs5878	ENSG00000117601	SERPINC1	protein coding	Artery Coronary	0.426603
rs5878	ENSG00000117601	SERPINC1	protein coding	Artery Tibial	0.263486
rs5878	ENSG00000117601	SERPINC1	protein coding	Brain Cortex	0.401646
rs5878	ENSG00000117601	SERPINC1	protein coding	Brain Nucleus accumbens basal ganglia	0.430365
rs5878	ENSG00000117601	SERPINC1	protein coding	Colon Sigmoid	0.318512
rs5878	ENSG00000117601	SERPINC1	protein coding	Esophagus Gastroesophageal Junction	0.388146
rs5878	ENSG00000117601	SERPINC1	protein coding	Esophagus Mucosa	0.223757
rs5878	ENSG00000117601	SERPINC1	protein coding	Esophagus Muscularis	0.394385
rs5878	ENSG00000117601	SERPINC1	protein coding	Heart Atrial Appendage	0.270362
rs5878	ENSG00000117601	SERPINC1	protein coding	Lung	0.272154
rs5878	ENSG00000117601	SERPINC1	protein coding	Muscle Skeletal	0.270713
rs5878	ENSG00000117601	SERPINC1	protein coding	Nerve Tibial	0.36363
rs5878	ENSG00000117601	SERPINC1	protein coding	Skin Sun Exposed Lower leg	0.301735
rs5878	ENSG00000117601	SERPINC1	protein coding	Spleen	0.342586
rs5878	ENSG00000117601	SERPINC1	protein coding	Thyroid	0.28564
rs6663875	ENSG00000117601	SERPINC1	protein coding	Adipose Subcutaneous	0.270215
rs6663875	ENSG00000117601	SERPINC1	protein coding	Adipose Visceral Omentum	0.40975
rs6663875	ENSG00000117601	SERPINC1	protein coding	Artery Aorta	0.287019
rs6663875	ENSG00000117601	SERPINC1	protein coding	Artery Coronary	0.457743
rs6663875	ENSG00000117601	SERPINC1	protein coding	Artery Tibial	0.263108
rs6663875	ENSG00000117601	SERPINC1	protein coding	Brain Caudate basal ganglia	0.372043
rs6663875	ENSG00000117601	SERPINC1	protein coding	Brain Cortex	0.392417
rs6663875	ENSG00000117601	SERPINC1	protein coding	Brain Nucleus accumbens basal ganglia	0.436117
rs6663875	ENSG00000117601	SERPINC1	protein coding	Colon Sigmoid	0.312359
rs6663875	ENSG00000117601	SERPINC1	protein coding	Esophagus Gastroesophageal Junction	0.384894
rs6663875	ENSG00000117601	SERPINC1	protein coding	Esophagus Mucosa	0.22099
rs6663875	ENSG00000117601	SERPINC1	protein coding	Esophagus Muscularis	0.400001
rs6663875	ENSG00000117601	SERPINC1	protein coding	Heart Atrial Appendage	0.271424
rs6663875	ENSG00000117601	SERPINC1	protein coding	Lung	0.266693
rs6663875	ENSG00000117601	SERPINC1	protein coding	Muscle Skeletal	0.273059
rs6663875	ENSG00000117601	SERPINC1	protein coding	Nerve Tibial	0.37663
rs6663875	ENSG00000117601	SERPINC1	protein coding	Skin Not Sun Exposed Suprapubic	0.240882
rs6663875	ENSG00000117601	SERPINC1	protein coding	Skin Sun Exposed Lower leg	0.311751
rs6663875	ENSG00000117601	SERPINC1	protein coding	Thyroid	0.278603
rs6681618	ENSG00000117601	SERPINC1	protein coding	Adrenal Gland	0.359777
rs6681618	ENSG00000117601	SERPINC1	protein coding	Esophagus Mucosa	0.246635
rs6681618	ENSG00000117601	SERPINC1	protein coding	Esophagus Muscularis	0.324444
rs6681618	ENSG00000117601	SERPINC1	protein coding	Heart Atrial Appendage	0.255782
rs6681618	ENSG00000117601	SERPINC1	protein coding	Lung	0.213964
rs6681618	ENSG00000117601	SERPINC1	protein coding	Muscle Skeletal	0.20274
rs6681618	ENSG00000117601	SERPINC1	protein coding	Nerve Tibial	0.209493
rs6681618	ENSG00000117601	SERPINC1	protein coding	Thyroid	0.254235
rs941989	ENSG00000117601	SERPINC1	protein coding	Adipose Subcutaneous	0.263268
rs941989	ENSG00000117601	SERPINC1	protein coding	Adipose Visceral Omentum	0.412096
rs941989	ENSG00000117601	SERPINC1	protein coding	Artery Aorta	0.292378
rs941989	ENSG00000117601	SERPINC1	protein coding	Artery Coronary	0.442997
rs941989	ENSG00000117601	SERPINC1	protein coding	Artery Tibial	0.268196
rs941989	ENSG00000117601	SERPINC1	protein coding	Brain Cortex	0.392417
rs941989	ENSG00000117601	SERPINC1	protein coding	Brain Nucleus accumbens basal ganglia	0.423764
rs941989	ENSG00000117601	SERPINC1	protein coding	Colon Sigmoid	0.332481
rs941989	ENSG00000117601	SERPINC1	protein coding	Esophagus Gastroesophageal Junction	0.396713
rs941989	ENSG00000117601	SERPINC1	protein coding	Esophagus Mucosa	0.222594
rs941989	ENSG00000117601	SERPINC1	protein coding	Esophagus Muscularis	0.400466
rs941989	ENSG00000117601	SERPINC1	protein coding	Heart Atrial Appendage	0.273105
rs941989	ENSG00000117601	SERPINC1	protein coding	Lung	0.274359
rs941989	ENSG00000117601	SERPINC1	protein coding	Muscle Skeletal	0.278242
rs941989	ENSG00000117601	SERPINC1	protein coding	Nerve Tibial	0.37348
rs941989	ENSG00000117601	SERPINC1	protein coding	Skin Not Sun Exposed Suprapubic	0.242148
rs941989	ENSG00000117601	SERPINC1	protein coding	Skin Sun Exposed Lower leg	0.31331
rs941989	ENSG00000117601	SERPINC1	protein coding	Thyroid	0.278546
rs9425430	ENSG00000117601	SERPINC1	protein coding	Adipose Subcutaneous	0.270215
rs9425430	ENSG00000117601	SERPINC1	protein coding	Adipose Visceral Omentum	0.40975
rs9425430	ENSG00000117601	SERPINC1	protein coding	Artery Aorta	0.287019
rs9425430	ENSG00000117601	SERPINC1	protein coding	Artery Coronary	0.457743
rs9425430	ENSG00000117601	SERPINC1	protein coding	Artery Tibial	0.263108
rs9425430	ENSG00000117601	SERPINC1	protein coding	Brain Caudate basal ganglia	0.372043
rs9425430	ENSG00000117601	SERPINC1	protein coding	Brain Cortex	0.392417
rs9425430	ENSG00000117601	SERPINC1	protein coding	Brain Nucleus accumbens basal ganglia	0.436117
rs9425430	ENSG00000117601	SERPINC1	protein coding	Colon Sigmoid	0.312359
rs9425430	ENSG00000117601	SERPINC1	protein coding	Esophagus Gastroesophageal Junction	0.384894
rs9425430	ENSG00000117601	SERPINC1	protein coding	Esophagus Mucosa	0.22099
rs9425430	ENSG00000117601	SERPINC1	protein coding	Esophagus Muscularis	0.400001
rs9425430	ENSG00000117601	SERPINC1	protein coding	Heart Atrial Appendage	0.271424
rs9425430	ENSG00000117601	SERPINC1	protein coding	Lung	0.266693
rs9425430	ENSG00000117601	SERPINC1	protein coding	Muscle Skeletal	0.273059
rs9425430	ENSG00000117601	SERPINC1	protein coding	Nerve Tibial	0.37663
rs9425430	ENSG00000117601	SERPINC1	protein coding	Skin Not Sun Exposed Suprapubic	0.240882
rs9425430	ENSG00000117601	SERPINC1	protein coding	Skin Sun Exposed Lower leg	0.311751
rs9425430	ENSG00000117601	SERPINC1	protein coding	Thyroid	0.278603
rs9425766	ENSG00000117601	SERPINC1	protein coding	Adipose Subcutaneous	0.270215
rs9425766	ENSG00000117601	SERPINC1	protein coding	Adipose Visceral Omentum	0.40975
rs9425766	ENSG00000117601	SERPINC1	protein coding	Artery Aorta	0.287019
rs9425766	ENSG00000117601	SERPINC1	protein coding	Artery Coronary	0.457743
rs9425766	ENSG00000117601	SERPINC1	protein coding	Artery Tibial	0.263108
rs9425766	ENSG00000117601	SERPINC1	protein coding	Brain Caudate basal ganglia	0.372043
rs9425766	ENSG00000117601	SERPINC1	protein coding	Brain Cortex	0.392417
rs9425766	ENSG00000117601	SERPINC1	protein coding	Brain Nucleus accumbens basal ganglia	0.436117
rs9425766	ENSG00000117601	SERPINC1	protein coding	Colon Sigmoid	0.312359
rs9425766	ENSG00000117601	SERPINC1	protein coding	Esophagus Gastroesophageal Junction	0.384894
rs9425766	ENSG00000117601	SERPINC1	protein coding	Esophagus Mucosa	0.22099
rs9425766	ENSG00000117601	SERPINC1	protein coding	Esophagus Muscularis	0.400001
rs9425766	ENSG00000117601	SERPINC1	protein coding	Heart Atrial Appendage	0.271424
rs9425766	ENSG00000117601	SERPINC1	protein coding	Lung	0.266693
rs9425766	ENSG00000117601	SERPINC1	protein coding	Muscle Skeletal	0.273059
rs9425766	ENSG00000117601	SERPINC1	protein coding	Nerve Tibial	0.37663
rs9425766	ENSG00000117601	SERPINC1	protein coding	Skin Not Sun Exposed Suprapubic	0.240882
rs9425766	ENSG00000117601	SERPINC1	protein coding	Skin Sun Exposed Lower leg	0.311751
rs9425766	ENSG00000117601	SERPINC1	protein coding	Thyroid	0.278603
rs9494139	ENSG00000118514	ALDH8A1	protein coding	Adipose Visceral Omentum	-0.302235
rs9494139	ENSG00000118514	ALDH8A1	protein coding	Adipose Visceral Omentum	-0.302235
rs9494139	ENSG00000118514	ALDH8A1	protein coding	Artery Aorta	-0.359764
rs9494139	ENSG00000118514	ALDH8A1	protein coding	Artery Aorta	-0.359764
rs9494139	ENSG00000118514	ALDH8A1	protein coding	Colon Sigmoid	-0.383698
rs9494139	ENSG00000118514	ALDH8A1	protein coding	Colon Sigmoid	-0.383698
rs9494139	ENSG00000118514	ALDH8A1	protein coding	Colon Transverse	-0.286724
rs9494139	ENSG00000118514	ALDH8A1	protein coding	Colon Transverse	-0.286724
rs9494139	ENSG00000118514	ALDH8A1	protein coding	Lung	-0.332017
rs9494139	ENSG00000118514	ALDH8A1	protein coding	Lung	-0.332017
rs9494139	ENSG00000118514	ALDH8A1	protein coding	Nerve Tibial	-0.32853
rs9494139	ENSG00000118514	ALDH8A1	protein coding	Nerve Tibial	-0.32853
rs9494139	ENSG00000118514	ALDH8A1	protein coding	Skin Not Sun Exposed Suprapubic	-0.329677
rs9494139	ENSG00000118514	ALDH8A1	protein coding	Skin Not Sun Exposed Suprapubic	-0.329677
rs9494139	ENSG00000118514	ALDH8A1	protein coding	Thyroid	-0.358296
rs9494139	ENSG00000118514	ALDH8A1	protein coding	Thyroid	-0.358296
rs12085290	ENSG00000120333	MRPS14	protein coding	Muscle Skeletal	0.123876
rs2049992	ENSG00000120333	MRPS14	protein coding	Muscle Skeletal	0.126644
rs4650945	ENSG00000120333	MRPS14	protein coding	Muscle Skeletal	0.123876
rs6681618	ENSG00000120333	MRPS14	protein coding	Muscle Skeletal	0.122175
rs11710365	ENSG00000121577	POPDC2	protein coding	Pituitary	0.565665
rs17034466	ENSG00000121940	CLCC1	protein coding	Skin Not Sun Exposed Suprapubic	0.161827
rs17034466	ENSG00000121940	CLCC1	protein coding	Skin Not Sun Exposed Suprapubic	0.161827
rs678846	ENSG00000125498	KIR2DL1	protein coding	Adipose Subcutaneous	0.391201
rs678846	ENSG00000125498	KIR2DL1	protein coding	Adipose Visceral Omentum	0.347262
rs678846	ENSG00000125498	KIR2DL1	protein coding	Breast Mammary Tissue	0.327906
rs678846	ENSG00000125498	KIR2DL1	protein coding	Liver	0.457581
rs678846	ENSG00000125498	KIR2DL1	protein coding	Lung	0.320913
rs678846	ENSG00000125498	KIR2DL1	protein coding	Spleen	0.699811
rs678846	ENSG00000125498	KIR2DL1	protein coding	Thyroid	0.29729
rs678846	ENSG00000125498	KIR2DL1	protein coding	Whole Blood	0.234695
rs16888021	ENSG00000130023	ERMARD	protein coding	Adipose Subcutaneous	0.436224
rs16888021	ENSG00000130023	ERMARD	protein coding	Adipose Subcutaneous	0.436224
rs16888021	ENSG00000130024	PHF10	protein coding	Adipose Subcutaneous	0.319509
rs16888021	ENSG00000130024	PHF10	protein coding	Adipose Subcutaneous	0.319509
rs1013256	ENSG00000130508	PXDN	protein coding	Adipose Subcutaneous	0.246014
rs1013256	ENSG00000130508	PXDN	protein coding	Adipose Visceral Omentum	0.15281
rs1013256	ENSG00000130508	PXDN	protein coding	Breast Mammary Tissue	0.114553
rs1013256	ENSG00000130508	PXDN	protein coding	Cells Cultured fibroblasts	0.136728
rs1013256	ENSG00000130508	PXDN	protein coding	Esophagus Muscularis	0.155348
rs1013256	ENSG00000130508	PXDN	protein coding	Nerve Tibial	0.225699
rs1013256	ENSG00000130508	PXDN	protein coding	Skin Not Sun Exposed Suprapubic	0.101947
rs1013256	ENSG00000130508	PXDN	protein coding	Skin Sun Exposed Lower leg	0.0910035
rs2722888	ENSG00000134014	ELP3	protein coding	Brain Nucleus accumbens basal ganglia	0.237906
rs2722888	ENSG00000134014	ELP3	protein coding	Muscle Skeletal	0.0959369
rs2722888	ENSG00000134014	ELP3	protein coding	Thyroid	0.133695
rs2722888	ENSG00000134014	ELP3	protein coding	Whole Blood	0.169872
rs2726958	ENSG00000134014	ELP3	protein coding	Esophagus Muscularis	0.191181
rs2726958	ENSG00000134014	ELP3	protein coding	Muscle Skeletal	0.17536
rs2726958	ENSG00000134014	ELP3	protein coding	Whole Blood	0.254747
rs16852607	ENSG00000135773	CAPN9	protein coding	Nerve Tibial	-0.358616
rs16852607	ENSG00000135773	CAPN9	protein coding	Skin Not Sun Exposed Suprapubic	-0.385417
rs12085290	ENSG00000135870	RC3H1	protein coding	Cells Cultured fibroblasts	-0.241501
rs2049992	ENSG00000135870	RC3H1	protein coding	Cells Cultured fibroblasts	-0.235102
rs2049992	ENSG00000135870	RC3H1	protein coding	Nerve Tibial	-0.0787961
rs4650945	ENSG00000135870	RC3H1	protein coding	Cells Cultured fibroblasts	-0.241501
rs5878	ENSG00000135870	RC3H1	protein coding	Cells Cultured fibroblasts	-0.245688
rs5878	ENSG00000135870	RC3H1	protein coding	Nerve Tibial	-0.0991763
rs6663875	ENSG00000135870	RC3H1	protein coding	Cells Cultured fibroblasts	-0.246587
rs6663875	ENSG00000135870	RC3H1	protein coding	Nerve Tibial	-0.0970919
rs6681618	ENSG00000135870	RC3H1	protein coding	Cells Cultured fibroblasts	-0.245998
rs6681618	ENSG00000135870	RC3H1	protein coding	Nerve Tibial	-0.0819422
rs941989	ENSG00000135870	RC3H1	protein coding	Cells Cultured fibroblasts	-0.246587
rs941989	ENSG00000135870	RC3H1	protein coding	Nerve Tibial	-0.0976404
rs9425430	ENSG00000135870	RC3H1	protein coding	Cells Cultured fibroblasts	-0.246587
rs9425430	ENSG00000135870	RC3H1	protein coding	Nerve Tibial	-0.0970919
rs9425766	ENSG00000135870	RC3H1	protein coding	Cells Cultured fibroblasts	-0.246587
rs9425766	ENSG00000135870	RC3H1	protein coding	Nerve Tibial	-0.0970919
rs1418002	ENSG00000136897	MRPL50	protein coding	Cells EBV-transformed lymphocytes	-0.834686
rs7867050	ENSG00000136897	MRPL50	protein coding	Cells EBV-transformed lymphocytes	-0.834686
rs11710365	ENSG00000138495	COX17	protein coding	Cells Cultured fibroblasts	0.184699
rs17040454	ENSG00000138802	SEC24B	protein coding	Esophagus Mucosa	0.234215
rs17040454	ENSG00000138802	SEC24B	protein coding	Esophagus Mucosa	0.234215
rs17034466	ENSG00000143126	CELSR2	protein coding	Adipose Subcutaneous	-0.159153
rs17034466	ENSG00000143126	CELSR2	protein coding	Adipose Subcutaneous	-0.159153
rs17034466	ENSG00000143126	CELSR2	protein coding	Artery Aorta	-0.145417
rs17034466	ENSG00000143126	CELSR2	protein coding	Artery Aorta	-0.145417
rs17034466	ENSG00000143126	CELSR2	protein coding	Artery Tibial	-0.0815723
rs17034466	ENSG00000143126	CELSR2	protein coding	Artery Tibial	-0.0815723
rs17034466	ENSG00000143126	CELSR2	protein coding	Esophagus Muscularis	-0.123618
rs17034466	ENSG00000143126	CELSR2	protein coding	Esophagus Muscularis	-0.123618
rs17034466	ENSG00000143126	CELSR2	protein coding	Heart Left Ventricle	-0.139234
rs17034466	ENSG00000143126	CELSR2	protein coding	Heart Left Ventricle	-0.139234
rs17034466	ENSG00000143126	CELSR2	protein coding	Spleen	-0.301566
rs17034466	ENSG00000143126	CELSR2	protein coding	Spleen	-0.301566
rs6774457	ENSG00000144681	STAC	protein coding	Brain Cerebellar Hemisphere	-0.717961
rs6774457	ENSG00000144681	STAC	protein coding	Brain Cerebellum	-0.799074
rs6774457	ENSG00000144681	STAC	protein coding	Spleen	-0.536836
rs6774457	ENSG00000144681	STAC	protein coding	Thyroid	-0.232368
rs2111480	ENSG00000146530	VWDE	protein coding	Cells Cultured fibroblasts	-0.178476
rs2111480	ENSG00000146530	VWDE	protein coding	Cells Cultured fibroblasts	-0.178476
rs2111480	ENSG00000146530	VWDE	protein coding	Colon Transverse	-0.221238
rs2111480	ENSG00000146530	VWDE	protein coding	Colon Transverse	-0.221238
rs12280776	ENSG00000149489	ROM1	protein coding	Muscle Skeletal	0.480246
rs1993609	ENSG00000150961	SEC24D	protein coding	Liver	0.146795
rs11844994	ENSG00000151812	SLC35F4	protein coding	Thyroid	0.389646
rs11848706	ENSG00000151812	SLC35F4	protein coding	Thyroid	0.386317
rs12085290	ENSG00000152061	RABGAP1L	protein coding	Adipose Subcutaneous	0.193534
rs12085290	ENSG00000152061	RABGAP1L	protein coding	Adipose Visceral Omentum	0.137885
rs12085290	ENSG00000152061	RABGAP1L	protein coding	Artery Aorta	0.146868
rs12085290	ENSG00000152061	RABGAP1L	protein coding	Brain Frontal Cortex BA9	0.13449
rs12085290	ENSG00000152061	RABGAP1L	protein coding	Breast Mammary Tissue	0.226276
rs12085290	ENSG00000152061	RABGAP1L	protein coding	Cells Cultured fibroblasts	0.238926
rs12085290	ENSG00000152061	RABGAP1L	protein coding	Colon Transverse	0.174056
rs12085290	ENSG00000152061	RABGAP1L	protein coding	Esophagus Gastroesophageal Junction	0.149514
rs12085290	ENSG00000152061	RABGAP1L	protein coding	Esophagus Mucosa	0.111978
rs12085290	ENSG00000152061	RABGAP1L	protein coding	Esophagus Muscularis	0.178834
rs12085290	ENSG00000152061	RABGAP1L	protein coding	Heart Atrial Appendage	0.132021
rs12085290	ENSG00000152061	RABGAP1L	protein coding	Lung	0.201341
rs12085290	ENSG00000152061	RABGAP1L	protein coding	Nerve Tibial	0.0817992
rs12085290	ENSG00000152061	RABGAP1L	protein coding	Pancreas	0.432609
rs12085290	ENSG00000152061	RABGAP1L	protein coding	Skin Not Sun Exposed Suprapubic	0.318126
rs12085290	ENSG00000152061	RABGAP1L	protein coding	Skin Sun Exposed Lower leg	0.297003
rs12085290	ENSG00000152061	RABGAP1L	protein coding	Small Intestine Terminal Ileum	0.182776
rs12085290	ENSG00000152061	RABGAP1L	protein coding	Testis	0.147451
rs12085290	ENSG00000152061	RABGAP1L	protein coding	Thyroid	0.347849
rs12085290	ENSG00000152061	RABGAP1L	protein coding	Whole Blood	0.0897804
rs2049992	ENSG00000152061	RABGAP1L	protein coding	Adipose Subcutaneous	0.194025
rs2049992	ENSG00000152061	RABGAP1L	protein coding	Adipose Visceral Omentum	0.137692
rs2049992	ENSG00000152061	RABGAP1L	protein coding	Artery Aorta	0.145148
rs2049992	ENSG00000152061	RABGAP1L	protein coding	Brain Frontal Cortex BA9	0.13449
rs2049992	ENSG00000152061	RABGAP1L	protein coding	Breast Mammary Tissue	0.233139
rs2049992	ENSG00000152061	RABGAP1L	protein coding	Cells Cultured fibroblasts	0.245154
rs2049992	ENSG00000152061	RABGAP1L	protein coding	Colon Transverse	0.17879
rs2049992	ENSG00000152061	RABGAP1L	protein coding	Esophagus Gastroesophageal Junction	0.154072
rs2049992	ENSG00000152061	RABGAP1L	protein coding	Esophagus Mucosa	0.112509
rs2049992	ENSG00000152061	RABGAP1L	protein coding	Esophagus Muscularis	0.190652
rs2049992	ENSG00000152061	RABGAP1L	protein coding	Heart Atrial Appendage	0.133131
rs2049992	ENSG00000152061	RABGAP1L	protein coding	Lung	0.201563
rs2049992	ENSG00000152061	RABGAP1L	protein coding	Pancreas	0.426759
rs2049992	ENSG00000152061	RABGAP1L	protein coding	Skin Not Sun Exposed Suprapubic	0.321797
rs2049992	ENSG00000152061	RABGAP1L	protein coding	Skin Sun Exposed Lower leg	0.294868
rs2049992	ENSG00000152061	RABGAP1L	protein coding	Small Intestine Terminal Ileum	0.200632
rs2049992	ENSG00000152061	RABGAP1L	protein coding	Testis	0.15571
rs2049992	ENSG00000152061	RABGAP1L	protein coding	Thyroid	0.346249
rs2049992	ENSG00000152061	RABGAP1L	protein coding	Whole Blood	0.0953051
rs4650945	ENSG00000152061	RABGAP1L	protein coding	Adipose Subcutaneous	0.193534
rs4650945	ENSG00000152061	RABGAP1L	protein coding	Adipose Visceral Omentum	0.137885
rs4650945	ENSG00000152061	RABGAP1L	protein coding	Artery Aorta	0.146868
rs4650945	ENSG00000152061	RABGAP1L	protein coding	Brain Frontal Cortex BA9	0.13449
rs4650945	ENSG00000152061	RABGAP1L	protein coding	Breast Mammary Tissue	0.226276
rs4650945	ENSG00000152061	RABGAP1L	protein coding	Cells Cultured fibroblasts	0.238926
rs4650945	ENSG00000152061	RABGAP1L	protein coding	Colon Transverse	0.174056
rs4650945	ENSG00000152061	RABGAP1L	protein coding	Esophagus Gastroesophageal Junction	0.149514
rs4650945	ENSG00000152061	RABGAP1L	protein coding	Esophagus Mucosa	0.111978
rs4650945	ENSG00000152061	RABGAP1L	protein coding	Esophagus Muscularis	0.178834
rs4650945	ENSG00000152061	RABGAP1L	protein coding	Heart Atrial Appendage	0.132021
rs4650945	ENSG00000152061	RABGAP1L	protein coding	Lung	0.201341
rs4650945	ENSG00000152061	RABGAP1L	protein coding	Nerve Tibial	0.0817992
rs4650945	ENSG00000152061	RABGAP1L	protein coding	Pancreas	0.432609
rs4650945	ENSG00000152061	RABGAP1L	protein coding	Skin Not Sun Exposed Suprapubic	0.318126
rs4650945	ENSG00000152061	RABGAP1L	protein coding	Skin Sun Exposed Lower leg	0.297003
rs4650945	ENSG00000152061	RABGAP1L	protein coding	Small Intestine Terminal Ileum	0.182776
rs4650945	ENSG00000152061	RABGAP1L	protein coding	Testis	0.147451
rs4650945	ENSG00000152061	RABGAP1L	protein coding	Thyroid	0.347849
rs4650945	ENSG00000152061	RABGAP1L	protein coding	Whole Blood	0.0897804
rs5878	ENSG00000152061	RABGAP1L	protein coding	Adipose Subcutaneous	0.215127
rs5878	ENSG00000152061	RABGAP1L	protein coding	Adipose Visceral Omentum	0.126846
rs5878	ENSG00000152061	RABGAP1L	protein coding	Artery Aorta	0.13688
rs5878	ENSG00000152061	RABGAP1L	protein coding	Breast Mammary Tissue	0.211773
rs5878	ENSG00000152061	RABGAP1L	protein coding	Cells Cultured fibroblasts	0.270204
rs5878	ENSG00000152061	RABGAP1L	protein coding	Heart Atrial Appendage	0.0886963
rs5878	ENSG00000152061	RABGAP1L	protein coding	Lung	0.21468
rs5878	ENSG00000152061	RABGAP1L	protein coding	Nerve Tibial	0.0918735
rs5878	ENSG00000152061	RABGAP1L	protein coding	Pancreas	0.271319
rs5878	ENSG00000152061	RABGAP1L	protein coding	Skin Not Sun Exposed Suprapubic	0.197395
rs5878	ENSG00000152061	RABGAP1L	protein coding	Skin Sun Exposed Lower leg	0.18699
rs5878	ENSG00000152061	RABGAP1L	protein coding	Thyroid	0.177297
rs5878	ENSG00000152061	RABGAP1L	protein coding	Whole Blood	0.093625
rs6663875	ENSG00000152061	RABGAP1L	protein coding	Adipose Subcutaneous	0.219244
rs6663875	ENSG00000152061	RABGAP1L	protein coding	Adipose Visceral Omentum	0.127424
rs6663875	ENSG00000152061	RABGAP1L	protein coding	Artery Aorta	0.129337
rs6663875	ENSG00000152061	RABGAP1L	protein coding	Breast Mammary Tissue	0.214337
rs6663875	ENSG00000152061	RABGAP1L	protein coding	Cells Cultured fibroblasts	0.277268
rs6663875	ENSG00000152061	RABGAP1L	protein coding	Lung	0.216608
rs6663875	ENSG00000152061	RABGAP1L	protein coding	Nerve Tibial	0.0880626
rs6663875	ENSG00000152061	RABGAP1L	protein coding	Pancreas	0.284278
rs6663875	ENSG00000152061	RABGAP1L	protein coding	Skin Not Sun Exposed Suprapubic	0.201373
rs6663875	ENSG00000152061	RABGAP1L	protein coding	Skin Sun Exposed Lower leg	0.181596
rs6663875	ENSG00000152061	RABGAP1L	protein coding	Thyroid	0.18409
rs6663875	ENSG00000152061	RABGAP1L	protein coding	Whole Blood	0.0939535
rs6681618	ENSG00000152061	RABGAP1L	protein coding	Adipose Subcutaneous	0.197358
rs6681618	ENSG00000152061	RABGAP1L	protein coding	Adipose Visceral Omentum	0.139254
rs6681618	ENSG00000152061	RABGAP1L	protein coding	Artery Aorta	0.145148
rs6681618	ENSG00000152061	RABGAP1L	protein coding	Brain Frontal Cortex BA9	0.13449
rs6681618	ENSG00000152061	RABGAP1L	protein coding	Breast Mammary Tissue	0.23179
rs6681618	ENSG00000152061	RABGAP1L	protein coding	Cells Cultured fibroblasts	0.250151
rs6681618	ENSG00000152061	RABGAP1L	protein coding	Colon Transverse	0.180222
rs6681618	ENSG00000152061	RABGAP1L	protein coding	Esophagus Gastroesophageal Junction	0.149514
rs6681618	ENSG00000152061	RABGAP1L	protein coding	Esophagus Mucosa	0.114635
rs6681618	ENSG00000152061	RABGAP1L	protein coding	Esophagus Muscularis	0.183322
rs6681618	ENSG00000152061	RABGAP1L	protein coding	Heart Atrial Appendage	0.133131
rs6681618	ENSG00000152061	RABGAP1L	protein coding	Lung	0.207423
rs6681618	ENSG00000152061	RABGAP1L	protein coding	Nerve Tibial	0.0829935
rs6681618	ENSG00000152061	RABGAP1L	protein coding	Pancreas	0.433429
rs6681618	ENSG00000152061	RABGAP1L	protein coding	Skin Not Sun Exposed Suprapubic	0.321614
rs6681618	ENSG00000152061	RABGAP1L	protein coding	Skin Sun Exposed Lower leg	0.294538
rs6681618	ENSG00000152061	RABGAP1L	protein coding	Small Intestine Terminal Ileum	0.187384
rs6681618	ENSG00000152061	RABGAP1L	protein coding	Testis	0.154189
rs6681618	ENSG00000152061	RABGAP1L	protein coding	Thyroid	0.34583
rs6681618	ENSG00000152061	RABGAP1L	protein coding	Whole Blood	0.0961984
rs941989	ENSG00000152061	RABGAP1L	protein coding	Adipose Subcutaneous	0.219731
rs941989	ENSG00000152061	RABGAP1L	protein coding	Adipose Visceral Omentum	0.13042
rs941989	ENSG00000152061	RABGAP1L	protein coding	Artery Aorta	0.13147
rs941989	ENSG00000152061	RABGAP1L	protein coding	Breast Mammary Tissue	0.215677
rs941989	ENSG00000152061	RABGAP1L	protein coding	Cells Cultured fibroblasts	0.277268
rs941989	ENSG00000152061	RABGAP1L	protein coding	Lung	0.217153
rs941989	ENSG00000152061	RABGAP1L	protein coding	Nerve Tibial	0.0880253
rs941989	ENSG00000152061	RABGAP1L	protein coding	Pancreas	0.284278
rs941989	ENSG00000152061	RABGAP1L	protein coding	Skin Not Sun Exposed Suprapubic	0.200698
rs941989	ENSG00000152061	RABGAP1L	protein coding	Skin Sun Exposed Lower leg	0.183039
rs941989	ENSG00000152061	RABGAP1L	protein coding	Thyroid	0.187006
rs941989	ENSG00000152061	RABGAP1L	protein coding	Whole Blood	0.0939535
rs9425430	ENSG00000152061	RABGAP1L	protein coding	Adipose Subcutaneous	0.219244
rs9425430	ENSG00000152061	RABGAP1L	protein coding	Adipose Visceral Omentum	0.127424
rs9425430	ENSG00000152061	RABGAP1L	protein coding	Artery Aorta	0.129337
rs9425430	ENSG00000152061	RABGAP1L	protein coding	Breast Mammary Tissue	0.214337
rs9425430	ENSG00000152061	RABGAP1L	protein coding	Cells Cultured fibroblasts	0.277268
rs9425430	ENSG00000152061	RABGAP1L	protein coding	Lung	0.216608
rs9425430	ENSG00000152061	RABGAP1L	protein coding	Nerve Tibial	0.0880626
rs9425430	ENSG00000152061	RABGAP1L	protein coding	Pancreas	0.284278
rs9425430	ENSG00000152061	RABGAP1L	protein coding	Skin Not Sun Exposed Suprapubic	0.201373
rs9425430	ENSG00000152061	RABGAP1L	protein coding	Skin Sun Exposed Lower leg	0.181596
rs9425430	ENSG00000152061	RABGAP1L	protein coding	Thyroid	0.18409
rs9425430	ENSG00000152061	RABGAP1L	protein coding	Whole Blood	0.0939535
rs9425766	ENSG00000152061	RABGAP1L	protein coding	Adipose Subcutaneous	0.219244
rs9425766	ENSG00000152061	RABGAP1L	protein coding	Adipose Visceral Omentum	0.127424
rs9425766	ENSG00000152061	RABGAP1L	protein coding	Artery Aorta	0.129337
rs9425766	ENSG00000152061	RABGAP1L	protein coding	Breast Mammary Tissue	0.214337
rs9425766	ENSG00000152061	RABGAP1L	protein coding	Cells Cultured fibroblasts	0.277268
rs9425766	ENSG00000152061	RABGAP1L	protein coding	Lung	0.216608
rs9425766	ENSG00000152061	RABGAP1L	protein coding	Nerve Tibial	0.0880626
rs9425766	ENSG00000152061	RABGAP1L	protein coding	Pancreas	0.284278
rs9425766	ENSG00000152061	RABGAP1L	protein coding	Skin Not Sun Exposed Suprapubic	0.201373
rs9425766	ENSG00000152061	RABGAP1L	protein coding	Skin Sun Exposed Lower leg	0.181596
rs9425766	ENSG00000152061	RABGAP1L	protein coding	Thyroid	0.18409
rs9425766	ENSG00000152061	RABGAP1L	protein coding	Whole Blood	0.0939535
rs2139311	ENSG00000152127	MGAT5	protein coding	Testis	-0.239419
rs11610353	ENSG00000152944	MED21	protein coding	Cells Cultured fibroblasts	-0.333976
rs11610353	ENSG00000152944	MED21	protein coding	Testis	-0.305106
rs9669555	ENSG00000152944	MED21	protein coding	Cells Cultured fibroblasts	-0.4318
rs9669555	ENSG00000152944	MED21	protein coding	Testis	-0.449415
rs2233767	ENSG00000154258	ABCA9	protein coding	Esophagus Mucosa	-0.197234
rs2233767	ENSG00000154262	ABCA6	protein coding	Brain Cerebellum	0.707427
rs12280776	ENSG00000162194	LBHD1	protein coding	Cells Cultured fibroblasts	0.624438
rs12085290	ENSG00000162753	SLC9C2	protein coding	Pituitary	0.234891
rs12085290	ENSG00000162753	SLC9C2	protein coding	Testis	0.140457
rs12085290	ENSG00000162753	SLC9C2	protein coding	Thyroid	0.214968
rs2049992	ENSG00000162753	SLC9C2	protein coding	Testis	0.150598
rs2049992	ENSG00000162753	SLC9C2	protein coding	Thyroid	0.211729
rs4650945	ENSG00000162753	SLC9C2	protein coding	Pituitary	0.234891
rs4650945	ENSG00000162753	SLC9C2	protein coding	Testis	0.140457
rs4650945	ENSG00000162753	SLC9C2	protein coding	Thyroid	0.214968
rs5878	ENSG00000162753	SLC9C2	protein coding	Brain Hippocampus	0.22986
rs5878	ENSG00000162753	SLC9C2	protein coding	Brain Nucleus accumbens basal ganglia	0.25667
rs5878	ENSG00000162753	SLC9C2	protein coding	Brain Spinal cord cervical c-1	0.449594
rs5878	ENSG00000162753	SLC9C2	protein coding	Lung	0.135391
rs5878	ENSG00000162753	SLC9C2	protein coding	Nerve Tibial	0.229182
rs5878	ENSG00000162753	SLC9C2	protein coding	Pituitary	0.311653
rs5878	ENSG00000162753	SLC9C2	protein coding	Testis	0.16954
rs5878	ENSG00000162753	SLC9C2	protein coding	Thyroid	0.345242
rs6663875	ENSG00000162753	SLC9C2	protein coding	Brain Frontal Cortex BA9	0.389188
rs6663875	ENSG00000162753	SLC9C2	protein coding	Brain Hippocampus	0.225543
rs6663875	ENSG00000162753	SLC9C2	protein coding	Brain Nucleus accumbens basal ganglia	0.25997
rs6663875	ENSG00000162753	SLC9C2	protein coding	Brain Spinal cord cervical c-1	0.452158
rs6663875	ENSG00000162753	SLC9C2	protein coding	Lung	0.133977
rs6663875	ENSG00000162753	SLC9C2	protein coding	Nerve Tibial	0.247258
rs6663875	ENSG00000162753	SLC9C2	protein coding	Pituitary	0.313223
rs6663875	ENSG00000162753	SLC9C2	protein coding	Testis	0.171633
rs6663875	ENSG00000162753	SLC9C2	protein coding	Thyroid	0.357731
rs6681618	ENSG00000162753	SLC9C2	protein coding	Testis	0.150358
rs6681618	ENSG00000162753	SLC9C2	protein coding	Thyroid	0.225042
rs941989	ENSG00000162753	SLC9C2	protein coding	Brain Nucleus accumbens basal ganglia	0.257824
rs941989	ENSG00000162753	SLC9C2	protein coding	Lung	0.132654
rs941989	ENSG00000162753	SLC9C2	protein coding	Nerve Tibial	0.238391
rs941989	ENSG00000162753	SLC9C2	protein coding	Pituitary	0.310979
rs941989	ENSG00000162753	SLC9C2	protein coding	Testis	0.167254
rs941989	ENSG00000162753	SLC9C2	protein coding	Thyroid	0.353384
rs9425430	ENSG00000162753	SLC9C2	protein coding	Brain Frontal Cortex BA9	0.389188
rs9425430	ENSG00000162753	SLC9C2	protein coding	Brain Hippocampus	0.225543
rs9425430	ENSG00000162753	SLC9C2	protein coding	Brain Nucleus accumbens basal ganglia	0.25997
rs9425430	ENSG00000162753	SLC9C2	protein coding	Brain Spinal cord cervical c-1	0.452158
rs9425430	ENSG00000162753	SLC9C2	protein coding	Lung	0.133977
rs9425430	ENSG00000162753	SLC9C2	protein coding	Nerve Tibial	0.247258
rs9425430	ENSG00000162753	SLC9C2	protein coding	Pituitary	0.313223
rs9425430	ENSG00000162753	SLC9C2	protein coding	Testis	0.171633
rs9425430	ENSG00000162753	SLC9C2	protein coding	Thyroid	0.357731
rs9425766	ENSG00000162753	SLC9C2	protein coding	Brain Frontal Cortex BA9	0.389188
rs9425766	ENSG00000162753	SLC9C2	protein coding	Brain Hippocampus	0.225543
rs9425766	ENSG00000162753	SLC9C2	protein coding	Brain Nucleus accumbens basal ganglia	0.25997
rs9425766	ENSG00000162753	SLC9C2	protein coding	Brain Spinal cord cervical c-1	0.452158
rs9425766	ENSG00000162753	SLC9C2	protein coding	Lung	0.133977
rs9425766	ENSG00000162753	SLC9C2	protein coding	Nerve Tibial	0.247258
rs9425766	ENSG00000162753	SLC9C2	protein coding	Pituitary	0.313223
rs9425766	ENSG00000162753	SLC9C2	protein coding	Testis	0.171633
rs9425766	ENSG00000162753	SLC9C2	protein coding	Thyroid	0.357731
rs7677888	ENSG00000164040	PGRMC2	protein coding	Artery Aorta	-0.313239
rs7677888	ENSG00000164040	PGRMC2	protein coding	Artery Tibial	-0.195939
rs7677888	ENSG00000164040	PGRMC2	protein coding	Esophagus Gastroesophageal Junction	-0.153258
rs7677888	ENSG00000164040	PGRMC2	protein coding	Esophagus Muscularis	-0.175222
rs7677888	ENSG00000164040	PGRMC2	protein coding	Heart Atrial Appendage	-0.308093
rs7677888	ENSG00000164040	PGRMC2	protein coding	Heart Left Ventricle	-0.145489
rs7677888	ENSG00000164040	PGRMC2	protein coding	Lung	-0.176561
rs7677888	ENSG00000164040	PGRMC2	protein coding	Muscle Skeletal	-0.241258
rs7677888	ENSG00000164040	PGRMC2	protein coding	Nerve Tibial	-0.133561
rs7677888	ENSG00000164040	PGRMC2	protein coding	Skin Not Sun Exposed Suprapubic	-0.091346
rs7677888	ENSG00000164040	PGRMC2	protein coding	Whole Blood	-0.126414
rs12686004	ENSG00000165029	ABCA1	protein coding	Cells Cultured fibroblasts	0.193093
rs12686004	ENSG00000165029	ABCA1	protein coding	Cells Cultured fibroblasts	0.193093
rs12686004	ENSG00000165029	ABCA1	protein coding	Muscle Skeletal	0.20472
rs12686004	ENSG00000165029	ABCA1	protein coding	Muscle Skeletal	0.20472
rs10776563	ENSG00000165606	DRGX	protein coding	Skin Sun Exposed Lower leg	0.161145
rs4783568	ENSG00000166546	BEAN1	protein coding	Adipose Subcutaneous	0.378376
rs4783568	ENSG00000166546	BEAN1	protein coding	Artery Tibial	0.584309
rs4783568	ENSG00000166546	BEAN1	protein coding	Esophagus Gastroesophageal Junction	0.620084
rs4783568	ENSG00000166546	BEAN1	protein coding	Lung	0.443001
rs4783568	ENSG00000166546	BEAN1	protein coding	Spleen	0.857264
rs4783568	ENSG00000166546	BEAN1	protein coding	Whole Blood	1.21715
rs4783568	ENSG00000166548	TK2	protein coding	Adipose Visceral Omentum	0.202143
rs4783568	ENSG00000166548	TK2	protein coding	Artery Aorta	0.461467
rs4783568	ENSG00000166548	TK2	protein coding	Artery Coronary	0.549847
rs4783568	ENSG00000166548	TK2	protein coding	Artery Tibial	0.482096
rs4783568	ENSG00000166548	TK2	protein coding	Breast Mammary Tissue	0.241058
rs4783568	ENSG00000166548	TK2	protein coding	Cells Cultured fibroblasts	0.489281
rs4783568	ENSG00000166548	TK2	protein coding	Cells EBV-transformed lymphocytes	1.11436
rs4783568	ENSG00000166548	TK2	protein coding	Colon Transverse	0.472812
rs4783568	ENSG00000166548	TK2	protein coding	Esophagus Mucosa	0.553865
rs4783568	ENSG00000166548	TK2	protein coding	Esophagus Muscularis	0.361019
rs4783568	ENSG00000166548	TK2	protein coding	Lung	0.492711
rs4783568	ENSG00000166548	TK2	protein coding	Prostate	0.494969
rs4783568	ENSG00000166548	TK2	protein coding	Skin Not Sun Exposed Suprapubic	0.458137
rs4783568	ENSG00000166548	TK2	protein coding	Skin Sun Exposed Lower leg	0.539119
rs4783568	ENSG00000166548	TK2	protein coding	Spleen	0.811808
rs4783568	ENSG00000166548	TK2	protein coding	Whole Blood	0.657655
rs16917882	ENSG00000167333	TRIM68	protein coding	Adipose Subcutaneous	-0.430598
rs16917882	ENSG00000167333	TRIM68	protein coding	Adipose Visceral Omentum	-0.271621
rs16917882	ENSG00000167333	TRIM68	protein coding	Artery Aorta	-0.324561
rs16917882	ENSG00000167333	TRIM68	protein coding	Artery Tibial	-0.349659
rs16917882	ENSG00000167333	TRIM68	protein coding	Brain Cerebellum	-0.686005
rs16917882	ENSG00000167333	TRIM68	protein coding	Brain Cortex	-0.393594
rs16917882	ENSG00000167333	TRIM68	protein coding	Brain Frontal Cortex BA9	-0.591916
rs16917882	ENSG00000167333	TRIM68	protein coding	Breast Mammary Tissue	-0.332144
rs16917882	ENSG00000167333	TRIM68	protein coding	Cells Cultured fibroblasts	-0.344397
rs16917882	ENSG00000167333	TRIM68	protein coding	Colon Sigmoid	-0.358748
rs16917882	ENSG00000167333	TRIM68	protein coding	Colon Transverse	-0.409209
rs16917882	ENSG00000167333	TRIM68	protein coding	Esophagus Gastroesophageal Junction	-0.414514
rs16917882	ENSG00000167333	TRIM68	protein coding	Esophagus Mucosa	-0.337028
rs16917882	ENSG00000167333	TRIM68	protein coding	Esophagus Muscularis	-0.455674
rs16917882	ENSG00000167333	TRIM68	protein coding	Heart Left Ventricle	-0.323614
rs16917882	ENSG00000167333	TRIM68	protein coding	Lung	-0.246437
rs16917882	ENSG00000167333	TRIM68	protein coding	Muscle Skeletal	-0.293352
rs16917882	ENSG00000167333	TRIM68	protein coding	Nerve Tibial	-0.364595
rs16917882	ENSG00000167333	TRIM68	protein coding	Pancreas	-0.440063
rs16917882	ENSG00000167333	TRIM68	protein coding	Skin Sun Exposed Lower leg	-0.298681
rs16917882	ENSG00000167333	TRIM68	protein coding	Small Intestine Terminal Ileum	-0.467563
rs16917882	ENSG00000167333	TRIM68	protein coding	Stomach	-0.376122
rs16917882	ENSG00000167333	TRIM68	protein coding	Testis	-0.370768
rs16917882	ENSG00000167333	TRIM68	protein coding	Thyroid	-0.25397
rs16917882	ENSG00000167333	TRIM68	protein coding	Whole Blood	-0.388474
rs678846	ENSG00000167633	KIR3DL1	protein coding	Adipose Subcutaneous	0.368179
rs678846	ENSG00000167633	KIR3DL1	protein coding	Adipose Visceral Omentum	0.520151
rs678846	ENSG00000167633	KIR3DL1	protein coding	Breast Mammary Tissue	0.360632
rs678846	ENSG00000167633	KIR3DL1	protein coding	Lung	0.365998
rs678846	ENSG00000167633	KIR3DL1	protein coding	Spleen	0.595245
rs678846	ENSG00000167633	KIR3DL1	protein coding	Whole Blood	0.325338
rs2726958	ENSG00000168079	SCARA5	protein coding	Spleen	-1.01173
rs9878328	ENSG00000168827	GFM1	protein coding	Nerve Tibial	-0.111028
rs12136361	ENSG00000170382	LRRN2	protein coding	Thyroid	0.408399
rs13424270	ENSG00000171132	PRKCE	protein coding	Cells Cultured fibroblasts	-0.104739
rs13424270	ENSG00000171132	PRKCE	protein coding	Cells Cultured fibroblasts	-0.104739
rs13424270	ENSG00000171132	PRKCE	protein coding	Cells Cultured fibroblasts	-0.104739
rs1982366	ENSG00000171132	PRKCE	protein coding	Cells Cultured fibroblasts	-0.10156
rs1982366	ENSG00000171132	PRKCE	protein coding	Cells Cultured fibroblasts	-0.10156
rs1982366	ENSG00000171132	PRKCE	protein coding	Cells Cultured fibroblasts	-0.10156
rs4953283	ENSG00000171132	PRKCE	protein coding	Muscle Skeletal	-0.112481
rs4953283	ENSG00000171132	PRKCE	protein coding	Muscle Skeletal	-0.112481
rs4953283	ENSG00000171132	PRKCE	protein coding	Muscle Skeletal	-0.112481
rs4953286	ENSG00000171132	PRKCE	protein coding	Cells Cultured fibroblasts	-0.103445
rs4953286	ENSG00000171132	PRKCE	protein coding	Cells Cultured fibroblasts	-0.103445
rs4953286	ENSG00000171132	PRKCE	protein coding	Muscle Skeletal	-0.112594
rs4953286	ENSG00000171132	PRKCE	protein coding	Muscle Skeletal	-0.112594
rs735112	ENSG00000171132	PRKCE	protein coding	Cells Cultured fibroblasts	-0.102138
rs735112	ENSG00000171132	PRKCE	protein coding	Cells Cultured fibroblasts	-0.102138
rs735112	ENSG00000171132	PRKCE	protein coding	Cells Cultured fibroblasts	-0.102138
rs171994	ENSG00000171385	KCND3	protein coding	Spleen	-0.624978
rs374902	ENSG00000171385	KCND3	protein coding	Spleen	-0.617388
rs406428	ENSG00000171385	KCND3	protein coding	Spleen	-0.607002
rs463873	ENSG00000171385	KCND3	protein coding	Spleen	-0.617388
rs464354	ENSG00000171385	KCND3	protein coding	Spleen	-0.617388
rs10868008	ENSG00000172159	FRMD3	protein coding	Thyroid	0.349917
rs11140077	ENSG00000172159	FRMD3	protein coding	Thyroid	0.349917
rs11140092	ENSG00000172159	FRMD3	protein coding	Thyroid	0.348376
rs8181125	ENSG00000172159	FRMD3	protein coding	Thyroid	0.344341
rs13082427	ENSG00000172995	ARPP21	protein coding	Artery Tibial	0.406777
rs6871581	ENSG00000176788	BASP1	protein coding	Esophagus Mucosa	0.169291
rs7731294	ENSG00000176788	BASP1	protein coding	Esophagus Mucosa	0.164547
rs1904853	ENSG00000183090	FREM3	protein coding	Artery Aorta	-0.246527
rs1904853	ENSG00000183090	FREM3	protein coding	Lung	0.187765
rs12085290	ENSG00000183831	ANKRD45	protein coding	Artery Tibial	0.204024
rs12085290	ENSG00000183831	ANKRD45	protein coding	Cells Cultured fibroblasts	0.374116
rs12085290	ENSG00000183831	ANKRD45	protein coding	Cells EBV-transformed lymphocytes	0.498365
rs12085290	ENSG00000183831	ANKRD45	protein coding	Skin Sun Exposed Lower leg	0.215325
rs12085290	ENSG00000183831	ANKRD45	protein coding	Testis	-0.145505
rs2049992	ENSG00000183831	ANKRD45	protein coding	Artery Tibial	0.191207
rs2049992	ENSG00000183831	ANKRD45	protein coding	Cells Cultured fibroblasts	0.36543
rs2049992	ENSG00000183831	ANKRD45	protein coding	Cells EBV-transformed lymphocytes	0.485554
rs2049992	ENSG00000183831	ANKRD45	protein coding	Skin Sun Exposed Lower leg	0.207697
rs2049992	ENSG00000183831	ANKRD45	protein coding	Testis	-0.143542
rs4650945	ENSG00000183831	ANKRD45	protein coding	Artery Tibial	0.204024
rs4650945	ENSG00000183831	ANKRD45	protein coding	Cells Cultured fibroblasts	0.374116
rs4650945	ENSG00000183831	ANKRD45	protein coding	Cells EBV-transformed lymphocytes	0.498365
rs4650945	ENSG00000183831	ANKRD45	protein coding	Skin Sun Exposed Lower leg	0.215325
rs4650945	ENSG00000183831	ANKRD45	protein coding	Testis	-0.145505
rs5878	ENSG00000183831	ANKRD45	protein coding	Adipose Subcutaneous	0.264482
rs5878	ENSG00000183831	ANKRD45	protein coding	Artery Tibial	0.293724
rs5878	ENSG00000183831	ANKRD45	protein coding	Breast Mammary Tissue	0.317054
rs5878	ENSG00000183831	ANKRD45	protein coding	Cells Cultured fibroblasts	0.471941
rs5878	ENSG00000183831	ANKRD45	protein coding	Cells EBV-transformed lymphocytes	0.520956
rs5878	ENSG00000183831	ANKRD45	protein coding	Nerve Tibial	0.244509
rs5878	ENSG00000183831	ANKRD45	protein coding	Skin Not Sun Exposed Suprapubic	0.29762
rs5878	ENSG00000183831	ANKRD45	protein coding	Skin Sun Exposed Lower leg	0.241344
rs5878	ENSG00000183831	ANKRD45	protein coding	Testis	-0.206237
rs5878	ENSG00000183831	ANKRD45	protein coding	Thyroid	0.242261
rs6663875	ENSG00000183831	ANKRD45	protein coding	Adipose Subcutaneous	0.282161
rs6663875	ENSG00000183831	ANKRD45	protein coding	Artery Tibial	0.301759
rs6663875	ENSG00000183831	ANKRD45	protein coding	Breast Mammary Tissue	0.332073
rs6663875	ENSG00000183831	ANKRD45	protein coding	Cells Cultured fibroblasts	0.478902
rs6663875	ENSG00000183831	ANKRD45	protein coding	Cells EBV-transformed lymphocytes	0.575198
rs6663875	ENSG00000183831	ANKRD45	protein coding	Nerve Tibial	0.253701
rs6663875	ENSG00000183831	ANKRD45	protein coding	Skin Not Sun Exposed Suprapubic	0.285862
rs6663875	ENSG00000183831	ANKRD45	protein coding	Skin Sun Exposed Lower leg	0.256242
rs6663875	ENSG00000183831	ANKRD45	protein coding	Testis	-0.22075
rs6663875	ENSG00000183831	ANKRD45	protein coding	Thyroid	0.247155
rs6681618	ENSG00000183831	ANKRD45	protein coding	Artery Tibial	0.197938
rs6681618	ENSG00000183831	ANKRD45	protein coding	Cells Cultured fibroblasts	0.37512
rs6681618	ENSG00000183831	ANKRD45	protein coding	Cells EBV-transformed lymphocytes	0.485554
rs6681618	ENSG00000183831	ANKRD45	protein coding	Skin Sun Exposed Lower leg	0.214726
rs6681618	ENSG00000183831	ANKRD45	protein coding	Testis	-0.145256
rs941989	ENSG00000183831	ANKRD45	protein coding	Adipose Subcutaneous	0.276889
rs941989	ENSG00000183831	ANKRD45	protein coding	Artery Tibial	0.29944
rs941989	ENSG00000183831	ANKRD45	protein coding	Breast Mammary Tissue	0.327292
rs941989	ENSG00000183831	ANKRD45	protein coding	Cells Cultured fibroblasts	0.478902
rs941989	ENSG00000183831	ANKRD45	protein coding	Cells EBV-transformed lymphocytes	0.575198
rs941989	ENSG00000183831	ANKRD45	protein coding	Nerve Tibial	0.253407
rs941989	ENSG00000183831	ANKRD45	protein coding	Skin Not Sun Exposed Suprapubic	0.298133
rs941989	ENSG00000183831	ANKRD45	protein coding	Skin Sun Exposed Lower leg	0.256444
rs941989	ENSG00000183831	ANKRD45	protein coding	Testis	-0.211798
rs941989	ENSG00000183831	ANKRD45	protein coding	Thyroid	0.242255
rs9425430	ENSG00000183831	ANKRD45	protein coding	Adipose Subcutaneous	0.282161
rs9425430	ENSG00000183831	ANKRD45	protein coding	Artery Tibial	0.301759
rs9425430	ENSG00000183831	ANKRD45	protein coding	Breast Mammary Tissue	0.332073
rs9425430	ENSG00000183831	ANKRD45	protein coding	Cells Cultured fibroblasts	0.478902
rs9425430	ENSG00000183831	ANKRD45	protein coding	Cells EBV-transformed lymphocytes	0.575198
rs9425430	ENSG00000183831	ANKRD45	protein coding	Nerve Tibial	0.253701
rs9425430	ENSG00000183831	ANKRD45	protein coding	Skin Not Sun Exposed Suprapubic	0.285862
rs9425430	ENSG00000183831	ANKRD45	protein coding	Skin Sun Exposed Lower leg	0.256242
rs9425430	ENSG00000183831	ANKRD45	protein coding	Testis	-0.22075
rs9425430	ENSG00000183831	ANKRD45	protein coding	Thyroid	0.247155
rs9425766	ENSG00000183831	ANKRD45	protein coding	Adipose Subcutaneous	0.282161
rs9425766	ENSG00000183831	ANKRD45	protein coding	Artery Tibial	0.301759
rs9425766	ENSG00000183831	ANKRD45	protein coding	Breast Mammary Tissue	0.332073
rs9425766	ENSG00000183831	ANKRD45	protein coding	Cells Cultured fibroblasts	0.478902
rs9425766	ENSG00000183831	ANKRD45	protein coding	Cells EBV-transformed lymphocytes	0.575198
rs9425766	ENSG00000183831	ANKRD45	protein coding	Nerve Tibial	0.253701
rs9425766	ENSG00000183831	ANKRD45	protein coding	Skin Not Sun Exposed Suprapubic	0.285862
rs9425766	ENSG00000183831	ANKRD45	protein coding	Skin Sun Exposed Lower leg	0.256242
rs9425766	ENSG00000183831	ANKRD45	protein coding	Testis	-0.22075
rs9425766	ENSG00000183831	ANKRD45	protein coding	Thyroid	0.247155
rs16888021	ENSG00000184465	WDR27	protein coding	Adipose Visceral Omentum	-0.488196
rs16888021	ENSG00000184465	WDR27	protein coding	Adipose Visceral Omentum	-0.488196
rs16888021	ENSG00000184465	WDR27	protein coding	Cells Cultured fibroblasts	-0.352273
rs16888021	ENSG00000184465	WDR27	protein coding	Cells Cultured fibroblasts	-0.352273
rs16888021	ENSG00000184465	WDR27	protein coding	Colon Transverse	-0.359237
rs16888021	ENSG00000184465	WDR27	protein coding	Colon Transverse	-0.359237
rs16888021	ENSG00000184465	WDR27	protein coding	Heart Atrial Appendage	-0.636098
rs16888021	ENSG00000184465	WDR27	protein coding	Heart Atrial Appendage	-0.636098
rs16888021	ENSG00000184465	WDR27	protein coding	Heart Left Ventricle	-0.517413
rs16888021	ENSG00000184465	WDR27	protein coding	Heart Left Ventricle	-0.517413
rs16888021	ENSG00000184465	WDR27	protein coding	Lung	-0.357223
rs16888021	ENSG00000184465	WDR27	protein coding	Lung	-0.357223
rs16888021	ENSG00000184465	WDR27	protein coding	Nerve Tibial	-0.291471
rs16888021	ENSG00000184465	WDR27	protein coding	Nerve Tibial	-0.291471
rs16888021	ENSG00000184465	WDR27	protein coding	Pancreas	-0.479288
rs16888021	ENSG00000184465	WDR27	protein coding	Pancreas	-0.479288
rs16888021	ENSG00000184465	WDR27	protein coding	Prostate	-0.477067
rs16888021	ENSG00000184465	WDR27	protein coding	Prostate	-0.477067
rs16888021	ENSG00000184465	WDR27	protein coding	Stomach	-0.536453
rs16888021	ENSG00000184465	WDR27	protein coding	Stomach	-0.536453
rs16888021	ENSG00000184465	WDR27	protein coding	Thyroid	-0.511686
rs16888021	ENSG00000184465	WDR27	protein coding	Thyroid	-0.511686
rs16888021	ENSG00000185127	C6orf120	protein coding	Thyroid	0.420412
rs16888021	ENSG00000185127	C6orf120	protein coding	Thyroid	0.420412
rs6663875	ENSG00000185278	ZBTB37	protein coding	Whole Blood	-0.048804
rs941989	ENSG00000185278	ZBTB37	protein coding	Whole Blood	-0.048804
rs9425430	ENSG00000185278	ZBTB37	protein coding	Whole Blood	-0.048804
rs9425766	ENSG00000185278	ZBTB37	protein coding	Whole Blood	-0.048804
rs2387912	ENSG00000185442	FAM174B	protein coding	Artery Aorta	-0.367395
rs2387912	ENSG00000185442	FAM174B	protein coding	Artery Tibial	-0.256877
rs2387912	ENSG00000185442	FAM174B	protein coding	Cells Cultured fibroblasts	-0.231887
rs2387912	ENSG00000185442	FAM174B	protein coding	Esophagus Muscularis	-0.328564
rs13207648	ENSG00000185689	TEX56P	transcribed unitary pseudogene	Artery Tibial	0.304146
rs13207648	ENSG00000185689	TEX56P	transcribed unitary pseudogene	Heart Atrial Appendage	0.588265
rs13207648	ENSG00000185689	TEX56P	transcribed unitary pseudogene	Skin Not Sun Exposed Suprapubic	0.427796
rs13207648	ENSG00000185689	TEX56P	transcribed unitary pseudogene	Stomach	0.436889
rs13207648	ENSG00000185689	TEX56P	transcribed unitary pseudogene	Thyroid	0.366177
rs678846	ENSG00000186431	FCAR	protein coding	Artery Aorta	0.261252
rs678846	ENSG00000186431	FCAR	protein coding	Nerve Tibial	0.30775
rs12354855	ENSG00000188690	UROS	protein coding	Cells Cultured fibroblasts	0.278595
rs12354855	ENSG00000188690	UROS	protein coding	Cells EBV-transformed lymphocytes	0.458567
rs12354855	ENSG00000188690	UROS	protein coding	Esophagus Muscularis	0.209443
rs12354855	ENSG00000188690	UROS	protein coding	Heart Atrial Appendage	0.260531
rs12354855	ENSG00000188690	UROS	protein coding	Heart Left Ventricle	0.220943
rs12354855	ENSG00000188690	UROS	protein coding	Muscle Skeletal	0.221776
rs678846	ENSG00000189013	KIR2DL4	protein coding	Thyroid	0.427925
rs1904853	ENSG00000197465	GYPE	protein coding	Adipose Subcutaneous	0.366607
rs1904853	ENSG00000197465	GYPE	protein coding	Adipose Visceral Omentum	0.4865
rs1904853	ENSG00000197465	GYPE	protein coding	Artery Aorta	0.34251
rs1904853	ENSG00000197465	GYPE	protein coding	Artery Coronary	0.416925
rs1904853	ENSG00000197465	GYPE	protein coding	Artery Tibial	0.235735
rs1904853	ENSG00000197465	GYPE	protein coding	Brain Spinal cord cervical c-1	-0.479003
rs1904853	ENSG00000197465	GYPE	protein coding	Breast Mammary Tissue	0.30741
rs1904853	ENSG00000197465	GYPE	protein coding	Cells Cultured fibroblasts	0.358002
rs1904853	ENSG00000197465	GYPE	protein coding	Colon Sigmoid	0.382335
rs1904853	ENSG00000197465	GYPE	protein coding	Colon Transverse	0.389795
rs1904853	ENSG00000197465	GYPE	protein coding	Esophagus Gastroesophageal Junction	0.428895
rs1904853	ENSG00000197465	GYPE	protein coding	Esophagus Mucosa	0.38751
rs1904853	ENSG00000197465	GYPE	protein coding	Esophagus Muscularis	0.428844
rs1904853	ENSG00000197465	GYPE	protein coding	Heart Atrial Appendage	0.302194
rs1904853	ENSG00000197465	GYPE	protein coding	Heart Left Ventricle	0.29305
rs1904853	ENSG00000197465	GYPE	protein coding	Lung	0.229568
rs1904853	ENSG00000197465	GYPE	protein coding	Muscle Skeletal	0.247142
rs1904853	ENSG00000197465	GYPE	protein coding	Nerve Tibial	0.398964
rs1904853	ENSG00000197465	GYPE	protein coding	Small Intestine Terminal Ileum	0.437144
rs1904853	ENSG00000197465	GYPE	protein coding	Spleen	0.33196
rs1904853	ENSG00000197465	GYPE	protein coding	Stomach	0.374471
rs1904853	ENSG00000197465	GYPE	protein coding	Thyroid	0.288623
rs1904853	ENSG00000197465	GYPE	protein coding	Vagina	0.462275
rs1904853	ENSG00000197465	GYPE	protein coding	Whole Blood	0.259967
rs9675424	ENSG00000197705	KLHL14	protein coding	Brain Nucleus accumbens basal ganglia	0.492822
rs12354855	ENSG00000203780	FANK1	protein coding	Brain Anterior cingulate cortex BA24	0.435458
rs10776563	ENSG00000204161	TMEM273	protein coding	Spleen	0.322646
rs10776563	ENSG00000204161	TMEM273	protein coding	Stomach	0.147141
rs11101110	ENSG00000204161	TMEM273	protein coding	Stomach	0.156851
rs9551127	ENSG00000205822	TPTE2P6	transcribed unprocessed pseudogene	Artery Aorta	0.472623
rs9551127	ENSG00000205822	TPTE2P6	transcribed unprocessed pseudogene	Nerve Tibial	0.462721
rs12280776	ENSG00000214756	CSKMT	protein coding	Adipose Subcutaneous	-1.09366
rs12280776	ENSG00000214756	CSKMT	protein coding	Adipose Visceral Omentum	-0.812492
rs12280776	ENSG00000214756	CSKMT	protein coding	Artery Aorta	-1.07919
rs12280776	ENSG00000214756	CSKMT	protein coding	Artery Tibial	-1.13248
rs12280776	ENSG00000214756	CSKMT	protein coding	Breast Mammary Tissue	-1.35276
rs12280776	ENSG00000214756	CSKMT	protein coding	Cells Cultured fibroblasts	-0.849092
rs12280776	ENSG00000214756	CSKMT	protein coding	Colon Transverse	-0.917091
rs12280776	ENSG00000214756	CSKMT	protein coding	Esophagus Mucosa	-1.22597
rs12280776	ENSG00000214756	CSKMT	protein coding	Esophagus Muscularis	-1.07563
rs12280776	ENSG00000214756	CSKMT	protein coding	Heart Atrial Appendage	-1.23887
rs12280776	ENSG00000214756	CSKMT	protein coding	Lung	-1.11089
rs12280776	ENSG00000214756	CSKMT	protein coding	Muscle Skeletal	-0.795853
rs12280776	ENSG00000214756	CSKMT	protein coding	Nerve Tibial	-0.705712
rs12280776	ENSG00000214756	CSKMT	protein coding	Ovary	-1.19515
rs12280776	ENSG00000214756	CSKMT	protein coding	Skin Not Sun Exposed Suprapubic	-0.909578
rs12280776	ENSG00000214756	CSKMT	protein coding	Skin Sun Exposed Lower leg	-1.05133
rs12280776	ENSG00000214756	CSKMT	protein coding	Stomach	-1.03814
rs12280776	ENSG00000214756	CSKMT	protein coding	Thyroid	-0.963501
rs12280776	ENSG00000214756	CSKMT	protein coding	Whole Blood	-1.09613
rs4783568	ENSG00000217555	CKLF	protein coding	Cells Cultured fibroblasts	0.228695
rs4783568	ENSG00000217555	CKLF	protein coding	Cells EBV-transformed lymphocytes	0.921574
rs678846	ENSG00000221957	KIR2DS4	protein coding	Adipose Subcutaneous	0.492457
rs678846	ENSG00000221957	KIR2DS4	protein coding	Adipose Visceral Omentum	0.451638
rs678846	ENSG00000221957	KIR2DS4	protein coding	Breast Mammary Tissue	0.358538
rs678846	ENSG00000221957	KIR2DS4	protein coding	Colon Transverse	0.383222
rs678846	ENSG00000221957	KIR2DS4	protein coding	Heart Atrial Appendage	0.353911
rs678846	ENSG00000221957	KIR2DS4	protein coding	Liver	0.536645
rs678846	ENSG00000221957	KIR2DS4	protein coding	Lung	0.611524
rs678846	ENSG00000221957	KIR2DS4	protein coding	Spleen	0.920015
rs678846	ENSG00000221957	KIR2DS4	protein coding	Thyroid	0.410712
rs678846	ENSG00000221957	KIR2DS4	protein coding	Whole Blood	0.436347
rs2122627	ENSG00000224940	PRRT4	protein coding	Esophagus Mucosa	-0.36763
rs12085290	ENSG00000227373	RABGAP1L-DT	lncRNA	Colon Transverse	0.282872
rs12085290	ENSG00000227373	RABGAP1L-DT	lncRNA	Heart Atrial Appendage	0.289367
rs12085290	ENSG00000227373	RABGAP1L-DT	lncRNA	Liver	0.327039
rs12085290	ENSG00000227373	RABGAP1L-DT	lncRNA	Small Intestine Terminal Ileum	0.347295
rs12085290	ENSG00000227373	RABGAP1L-DT	lncRNA	Testis	0.430974
rs12085290	ENSG00000227373	RABGAP1L-DT	lncRNA	Thyroid	0.462576
rs12085290	ENSG00000227373	RABGAP1L-DT	lncRNA	Whole Blood	0.276947
rs2049992	ENSG00000227373	RABGAP1L-DT	lncRNA	Colon Transverse	0.28129
rs2049992	ENSG00000227373	RABGAP1L-DT	lncRNA	Heart Atrial Appendage	0.299151
rs2049992	ENSG00000227373	RABGAP1L-DT	lncRNA	Liver	0.339832
rs2049992	ENSG00000227373	RABGAP1L-DT	lncRNA	Small Intestine Terminal Ileum	0.355138
rs2049992	ENSG00000227373	RABGAP1L-DT	lncRNA	Testis	0.430639
rs2049992	ENSG00000227373	RABGAP1L-DT	lncRNA	Thyroid	0.442017
rs2049992	ENSG00000227373	RABGAP1L-DT	lncRNA	Whole Blood	0.274266
rs4650945	ENSG00000227373	RABGAP1L-DT	lncRNA	Colon Transverse	0.282872
rs4650945	ENSG00000227373	RABGAP1L-DT	lncRNA	Heart Atrial Appendage	0.289367
rs4650945	ENSG00000227373	RABGAP1L-DT	lncRNA	Liver	0.327039
rs4650945	ENSG00000227373	RABGAP1L-DT	lncRNA	Small Intestine Terminal Ileum	0.347295
rs4650945	ENSG00000227373	RABGAP1L-DT	lncRNA	Testis	0.430974
rs4650945	ENSG00000227373	RABGAP1L-DT	lncRNA	Thyroid	0.462576
rs4650945	ENSG00000227373	RABGAP1L-DT	lncRNA	Whole Blood	0.276947
rs6681618	ENSG00000227373	RABGAP1L-DT	lncRNA	Colon Transverse	0.277854
rs6681618	ENSG00000227373	RABGAP1L-DT	lncRNA	Heart Atrial Appendage	0.299151
rs6681618	ENSG00000227373	RABGAP1L-DT	lncRNA	Liver	0.335284
rs6681618	ENSG00000227373	RABGAP1L-DT	lncRNA	Small Intestine Terminal Ileum	0.348508
rs6681618	ENSG00000227373	RABGAP1L-DT	lncRNA	Testis	0.426982
rs6681618	ENSG00000227373	RABGAP1L-DT	lncRNA	Thyroid	0.452524
rs6681618	ENSG00000227373	RABGAP1L-DT	lncRNA	Whole Blood	0.279574
rs10514632	ENSG00000228016	RAPGEF4-AS1	lncRNA	Brain Nucleus accumbens basal ganglia	-0.235664
rs13404856	ENSG00000228016	RAPGEF4-AS1	lncRNA	Brain Nucleus accumbens basal ganglia	-0.232751
rs2553001	ENSG00000228016	RAPGEF4-AS1	lncRNA	Brain Nucleus accumbens basal ganglia	0.214392
rs7241500	ENSG00000228835		lncRNA	Spleen	-0.292874
rs12085290	ENSG00000229531	RABGAP1L-AS1	lncRNA	Testis	-0.169433
rs2049992	ENSG00000229531	RABGAP1L-AS1	lncRNA	Testis	-0.171145
rs4650945	ENSG00000229531	RABGAP1L-AS1	lncRNA	Testis	-0.169433
rs6681618	ENSG00000229531	RABGAP1L-AS1	lncRNA	Testis	-0.16705
rs10492405	ENSG00000230300	STARD13-IT1	lncRNA	Nerve Tibial	-0.261779
rs12233656	ENSG00000231160	KLF3-AS1	lncRNA	Adipose Subcutaneous	-0.234432
rs12233656	ENSG00000231160	KLF3-AS1	lncRNA	Adipose Visceral Omentum	-0.220341
rs171994	ENSG00000231437	LINC01750	lncRNA	Spleen	-0.503649
rs374902	ENSG00000231437	LINC01750	lncRNA	Spleen	-0.508488
rs406428	ENSG00000231437	LINC01750	lncRNA	Spleen	-0.498758
rs463873	ENSG00000231437	LINC01750	lncRNA	Spleen	-0.508488
rs464354	ENSG00000231437	LINC01750	lncRNA	Spleen	-0.508488
rs4730838	ENSG00000234456	MAGI2-AS3	lncRNA	Adipose Subcutaneous	-0.120961
rs4730838	ENSG00000234456	MAGI2-AS3	lncRNA	Cells Cultured fibroblasts	0.108128
rs4730838	ENSG00000234456	MAGI2-AS3	lncRNA	Muscle Skeletal	0.17757
rs10776563	ENSG00000236208	C10orf71-AS1	lncRNA	Skin Sun Exposed Lower leg	0.260167
rs11101110	ENSG00000236208	C10orf71-AS1	lncRNA	Skin Sun Exposed Lower leg	0.245142
rs1904853	ENSG00000236296	GUSBP5	transcribed processed pseudogene	Testis	0.275341
rs13108758	ENSG00000240005	STIM2-AS1	lncRNA	Skin Not Sun Exposed Suprapubic	-0.635528
rs678846	ENSG00000240403	KIR3DL2	protein coding	Minor Salivary Gland	0.406132
rs919445	ENSG00000244267	RPL34P22	processed pseudogene	Esophagus Mucosa	0.334314
rs919445	ENSG00000244267	RPL34P22	processed pseudogene	Skin Sun Exposed Lower leg	0.256991
rs1993609	ENSG00000245958	SEPTIN7P14	transcribed unprocessed pseudogene	Adipose Subcutaneous	0.22936
rs1993609	ENSG00000245958	SEPTIN7P14	transcribed unprocessed pseudogene	Cells Cultured fibroblasts	0.26437
rs1993609	ENSG00000245958	SEPTIN7P14	transcribed unprocessed pseudogene	Skin Sun Exposed Lower leg	0.171857
rs1993609	ENSG00000245958	SEPTIN7P14	transcribed unprocessed pseudogene	Thyroid	0.252181
rs1904853	ENSG00000246448			Adipose Subcutaneous	-0.298485
rs1904853	ENSG00000246448			Artery Aorta	-0.219289
rs1904853	ENSG00000246448			Artery Tibial	-0.274834
rs1904853	ENSG00000246448			Brain Cortex	0.367101
rs1904853	ENSG00000246448			Brain Frontal Cortex BA9	0.491515
rs1904853	ENSG00000246448			Breast Mammary Tissue	-0.321748
rs1904853	ENSG00000246448			Esophagus Gastroesophageal Junction	-0.375091
rs1904853	ENSG00000246448			Nerve Tibial	-0.250712
rs10491447	ENSG00000247828	TMEM161B-DT	lncRNA	Adipose Subcutaneous	0.323819
rs10491447	ENSG00000247828	TMEM161B-DT	lncRNA	Adipose Visceral Omentum	0.299774
rs10491447	ENSG00000247828	TMEM161B-DT	lncRNA	Artery Tibial	0.247871
rs10491447	ENSG00000247828	TMEM161B-DT	lncRNA	Brain Frontal Cortex BA9	0.428024
rs10491447	ENSG00000247828	TMEM161B-DT	lncRNA	Brain Nucleus accumbens basal ganglia	0.389177
rs10491447	ENSG00000247828	TMEM161B-DT	lncRNA	Cells Cultured fibroblasts	0.259724
rs10491447	ENSG00000247828	TMEM161B-DT	lncRNA	Colon Sigmoid	0.288383
rs10491447	ENSG00000247828	TMEM161B-DT	lncRNA	Esophagus Mucosa	0.294771
rs10491447	ENSG00000247828	TMEM161B-DT	lncRNA	Esophagus Muscularis	0.252071
rs10491447	ENSG00000247828	TMEM161B-DT	lncRNA	Heart Atrial Appendage	0.35103
rs10491447	ENSG00000247828	TMEM161B-DT	lncRNA	Heart Left Ventricle	0.263305
rs10491447	ENSG00000247828	TMEM161B-DT	lncRNA	Lung	0.299415
rs10491447	ENSG00000247828	TMEM161B-DT	lncRNA	Pituitary	0.408888
rs10491447	ENSG00000247828	TMEM161B-DT	lncRNA	Skin Not Sun Exposed Suprapubic	0.179553
rs10491447	ENSG00000247828	TMEM161B-DT	lncRNA	Skin Sun Exposed Lower leg	0.181264
rs10491447	ENSG00000247828	TMEM161B-DT	lncRNA	Thyroid	0.297444
rs6871581	ENSG00000248223		lncRNA	Testis	0.372157
rs7731294	ENSG00000248223		lncRNA	Testis	0.374151
rs17040454	ENSG00000249465	RBMXP4	processed pseudogene	Adipose Subcutaneous	-0.45922
rs17040454	ENSG00000249465	RBMXP4	processed pseudogene	Adipose Subcutaneous	-0.45922
rs17040454	ENSG00000249465	RBMXP4	processed pseudogene	Brain Cortex	-1.06596
rs17040454	ENSG00000249465	RBMXP4	processed pseudogene	Brain Cortex	-1.06596
rs17040454	ENSG00000249465	RBMXP4	processed pseudogene	Brain Frontal Cortex BA9	-0.946564
rs17040454	ENSG00000249465	RBMXP4	processed pseudogene	Brain Frontal Cortex BA9	-0.946564
rs17040454	ENSG00000249465	RBMXP4	processed pseudogene	Heart Atrial Appendage	-0.695343
rs17040454	ENSG00000249465	RBMXP4	processed pseudogene	Heart Atrial Appendage	-0.695343
rs17040454	ENSG00000249465	RBMXP4	processed pseudogene	Nerve Tibial	-0.684941
rs17040454	ENSG00000249465	RBMXP4	processed pseudogene	Nerve Tibial	-0.684941
rs17040454	ENSG00000249465	RBMXP4	processed pseudogene	Testis	-1.06701
rs17040454	ENSG00000249465	RBMXP4	processed pseudogene	Testis	-1.06701
rs1904853	ENSG00000249741		processed pseudogene	Adipose Subcutaneous	0.219974
rs1904853	ENSG00000249741		processed pseudogene	Adipose Visceral Omentum	0.378552
rs1904853	ENSG00000249741		processed pseudogene	Artery Tibial	0.189095
rs1904853	ENSG00000249741		processed pseudogene	Breast Mammary Tissue	0.24323
rs1904853	ENSG00000249741		processed pseudogene	Cells Cultured fibroblasts	0.237801
rs1904853	ENSG00000249741		processed pseudogene	Esophagus Gastroesophageal Junction	0.292877
rs1904853	ENSG00000249741		processed pseudogene	Esophagus Mucosa	0.228671
rs1904853	ENSG00000249741		processed pseudogene	Esophagus Muscularis	0.284934
rs1904853	ENSG00000249741		processed pseudogene	Lung	0.197434
rs1904853	ENSG00000249741		processed pseudogene	Nerve Tibial	0.260242
rs1904853	ENSG00000249741		processed pseudogene	Small Intestine Terminal Ileum	0.362318
rs1904853	ENSG00000249741		processed pseudogene	Spleen	0.304407
rs1904853	ENSG00000249741		processed pseudogene	Thyroid	0.232625
rs1904853	ENSG00000249741		processed pseudogene	Whole Blood	0.408697
rs1904853	ENSG00000250345		processed pseudogene	Testis	0.921423
rs1904853	ENSG00000250361	GYPB	protein coding	Whole Blood	0.0972847
rs317986	ENSG00000250978		lncRNA	Nerve Tibial	0.395503
rs7677888	ENSG00000251432	LINC02615	lncRNA	Lung	0.219188
rs1904853	ENSG00000251600		lncRNA	Adipose Subcutaneous	-0.559357
rs1904853	ENSG00000251600		lncRNA	Adipose Visceral Omentum	-0.534896
rs1904853	ENSG00000251600		lncRNA	Adrenal Gland	-0.865016
rs1904853	ENSG00000251600		lncRNA	Artery Aorta	-0.618381
rs1904853	ENSG00000251600		lncRNA	Artery Coronary	-0.646969
rs1904853	ENSG00000251600		lncRNA	Artery Tibial	-0.655853
rs1904853	ENSG00000251600		lncRNA	Brain Amygdala	-0.871204
rs1904853	ENSG00000251600		lncRNA	Brain Anterior cingulate cortex BA24	-0.787276
rs1904853	ENSG00000251600		lncRNA	Brain Caudate basal ganglia	-0.748913
rs1904853	ENSG00000251600		lncRNA	Brain Cortex	-0.937407
rs1904853	ENSG00000251600		lncRNA	Brain Frontal Cortex BA9	-0.795998
rs1904853	ENSG00000251600		lncRNA	Brain Hippocampus	-0.904813
rs1904853	ENSG00000251600		lncRNA	Brain Hypothalamus	-1.03768
rs1904853	ENSG00000251600		lncRNA	Brain Nucleus accumbens basal ganglia	-0.843348
rs1904853	ENSG00000251600		lncRNA	Brain Putamen basal ganglia	-0.751838
rs1904853	ENSG00000251600		lncRNA	Brain Spinal cord cervical c-1	-0.863705
rs1904853	ENSG00000251600		lncRNA	Brain Substantia nigra	-1.05375
rs1904853	ENSG00000251600		lncRNA	Breast Mammary Tissue	-0.5958
rs1904853	ENSG00000251600		lncRNA	Cells Cultured fibroblasts	-0.463825
rs1904853	ENSG00000251600		lncRNA	Colon Sigmoid	-0.573869
rs1904853	ENSG00000251600		lncRNA	Colon Transverse	-0.685232
rs1904853	ENSG00000251600		lncRNA	Esophagus Gastroesophageal Junction	-0.644728
rs1904853	ENSG00000251600		lncRNA	Esophagus Mucosa	-0.434829
rs1904853	ENSG00000251600		lncRNA	Esophagus Muscularis	-0.609666
rs1904853	ENSG00000251600		lncRNA	Heart Atrial Appendage	-0.761006
rs1904853	ENSG00000251600		lncRNA	Heart Left Ventricle	-0.465639
rs1904853	ENSG00000251600		lncRNA	Kidney Cortex	-0.761724
rs1904853	ENSG00000251600		lncRNA	Liver	-0.664801
rs1904853	ENSG00000251600		lncRNA	Lung	-0.506294
rs1904853	ENSG00000251600		lncRNA	Minor Salivary Gland	-0.563574
rs1904853	ENSG00000251600		lncRNA	Muscle Skeletal	-0.46349
rs1904853	ENSG00000251600		lncRNA	Nerve Tibial	-0.642245
rs1904853	ENSG00000251600		lncRNA	Ovary	-0.577334
rs1904853	ENSG00000251600		lncRNA	Pancreas	-0.756945
rs1904853	ENSG00000251600		lncRNA	Pituitary	-0.873938
rs1904853	ENSG00000251600		lncRNA	Prostate	-0.511351
rs1904853	ENSG00000251600		lncRNA	Skin Not Sun Exposed Suprapubic	-0.481563
rs1904853	ENSG00000251600		lncRNA	Skin Sun Exposed Lower leg	-0.479806
rs1904853	ENSG00000251600		lncRNA	Small Intestine Terminal Ileum	-0.606564
rs1904853	ENSG00000251600		lncRNA	Spleen	-0.596659
rs1904853	ENSG00000251600		lncRNA	Stomach	-0.460125
rs1904853	ENSG00000251600		lncRNA	Testis	-1.00869
rs1904853	ENSG00000251600		lncRNA	Thyroid	-0.527112
rs1904853	ENSG00000251600		lncRNA	Vagina	-0.501001
rs16886842	ENSG00000253161	LINC01605	lncRNA	Skin Sun Exposed Lower leg	0.221974
rs9374774	ENSG00000253194		lncRNA	Thyroid	-0.504631
rs1861295	ENSG00000257501	PAFAH1B2P2	transcribed processed pseudogene	Muscle Skeletal	-0.567124
rs1861295	ENSG00000257501	PAFAH1B2P2	transcribed processed pseudogene	Muscle Skeletal	-0.567124
rs7300074	ENSG00000257501	PAFAH1B2P2	transcribed processed pseudogene	Muscle Skeletal	0.396135
rs7969290	ENSG00000257501	PAFAH1B2P2	transcribed processed pseudogene	Muscle Skeletal	-0.608281
rs10144488	ENSG00000257826		lncRNA	Thyroid	0.372605
rs2387912	ENSG00000258647	LINC00930	lncRNA	Esophagus Muscularis	-0.300437
rs2387912	ENSG00000258676		lncRNA	Artery Tibial	-0.237041
rs41399553	ENSG00000259712		lncRNA	Heart Atrial Appendage	0.589125
rs2387912	ENSG00000260337		lncRNA	Esophagus Muscularis	-0.268201
rs2387912	ENSG00000260361		lncRNA	Artery Tibial	0.211804
rs2387912	ENSG00000260361		lncRNA	Thyroid	0.180035
rs1993609	ENSG00000260404		transcribed unprocessed pseudogene	Pancreas	-0.285196
rs4783568	ENSG00000261656	BEAN1-AS1	lncRNA	Artery Tibial	0.573306
rs4783568	ENSG00000261656	BEAN1-AS1	lncRNA	Spleen	0.903738
rs4783568	ENSG00000261656	BEAN1-AS1	lncRNA	Whole Blood	1.20094
rs678846	ENSG00000264257	KIR3DP1	transcribed unprocessed pseudogene	Whole Blood	0.691045
rs16888021	ENSG00000266896		lncRNA	Skin Sun Exposed Lower leg	0.482269
rs16888021	ENSG00000266896		lncRNA	Skin Sun Exposed Lower leg	0.482269
rs2532047	ENSG00000266928		lncRNA	Cells Cultured fibroblasts	0.650702
rs2233767	ENSG00000267472	ARHGAP27P2	processed pseudogene	Adipose Visceral Omentum	-0.464291
rs678846	ENSG00000268734		lncRNA	Artery Aorta	0.208893
rs678846	ENSG00000268734		lncRNA	Nerve Tibial	0.254937
rs12280776	ENSG00000269176		lncRNA	Nerve Tibial	0.881987
rs5878	ENSG00000270084	GAS5-AS1	lncRNA	Adrenal Gland	-0.393424
rs5878	ENSG00000270084	GAS5-AS1	lncRNA	Colon Transverse	-0.258497
rs5878	ENSG00000270084	GAS5-AS1	lncRNA	Esophagus Gastroesophageal Junction	-0.363397
rs6663875	ENSG00000270084	GAS5-AS1	lncRNA	Adrenal Gland	-0.384516
rs6663875	ENSG00000270084	GAS5-AS1	lncRNA	Colon Transverse	-0.262341
rs6663875	ENSG00000270084	GAS5-AS1	lncRNA	Esophagus Gastroesophageal Junction	-0.363698
rs941989	ENSG00000270084	GAS5-AS1	lncRNA	Adrenal Gland	-0.378352
rs941989	ENSG00000270084	GAS5-AS1	lncRNA	Colon Transverse	-0.265229
rs941989	ENSG00000270084	GAS5-AS1	lncRNA	Esophagus Gastroesophageal Junction	-0.35834
rs9425430	ENSG00000270084	GAS5-AS1	lncRNA	Adrenal Gland	-0.384516
rs9425430	ENSG00000270084	GAS5-AS1	lncRNA	Colon Transverse	-0.262341
rs9425430	ENSG00000270084	GAS5-AS1	lncRNA	Esophagus Gastroesophageal Junction	-0.363698
rs9425766	ENSG00000270084	GAS5-AS1	lncRNA	Adrenal Gland	-0.384516
rs9425766	ENSG00000270084	GAS5-AS1	lncRNA	Colon Transverse	-0.262341
rs9425766	ENSG00000270084	GAS5-AS1	lncRNA	Esophagus Gastroesophageal Junction	-0.363698
rs9878328	ENSG00000271778		lncRNA	Muscle Skeletal	0.230294
rs11610353	ENSG00000275764		lncRNA	Cells Cultured fibroblasts	-0.371892
rs9669555	ENSG00000275764		lncRNA	Cells Cultured fibroblasts	-0.314117
rs12280776	ENSG00000278615	C11orf98	protein coding	Cells Cultured fibroblasts	-0.615732
rs12280776	ENSG00000278615	C11orf98	protein coding	Esophagus Mucosa	-0.814807
rs12280776	ENSG00000278615	C11orf98	protein coding	Skin Not Sun Exposed Suprapubic	-0.760761
rs1993609	ENSG00000283050	GTF2IP12	transcribed unprocessed pseudogene	Whole Blood	-0.110878

## Sheet: Supplementary Data 4
Supplementary Data 4: significant co-expression between eQTL genes and genes in the GWAS SNP associated aberrant pathway
rsID	Gene stable ID	HGNC symbol	Tissue	Trait gene stable ID	Trait HGNC symbol	Trait	Correlation coeff	p-value	p-value adjusted	PPI distance
rs1047631	ENSG00000047579	DTNBP1	Brain - Cerebellar Hemisphere	ENSG00000174197	MGA	MYC	-0.600619	6.70426e-26	1.41486e-24	3
rs1047631	ENSG00000047579	DTNBP1	Brain - Nucleus accumbens (basal ganglia)	ENSG00000119950	MXI1	MYC	-0.572586	3.18478e-24	1.04397e-22	3
rs1047631	ENSG00000047579	DTNBP1	Brain - Putamen (basal ganglia)	ENSG00000119950	MXI1	MYC	-0.671781	2.28933e-30	9.34995e-29	3
rs1047631	ENSG00000047579	DTNBP1	Brain - Putamen (basal ganglia)	ENSG00000123933	MXD4	MYC	-0.565003	4.88335e-20	6.30082e-19	3
rs1047631	ENSG00000047579	DTNBP1	Colon - Transverse	ENSG00000059728	MXD1	MYC	-0.522754	9.75314e-32	1.02926e-30	3
rs1047631	ENSG00000047579	DTNBP1	Colon - Transverse	ENSG00000108788	MLX	MYC	-0.626642	1.29516e-48	4.39191e-47	3
rs1047631	ENSG00000047579	DTNBP1	Colon - Transverse	ENSG00000116990	MYCL	MYC	-0.640325	2.47001e-51	1.07722e-49	2
rs1047631	ENSG00000047579	DTNBP1	Stomach	ENSG00000125952	MAX	MYC	0.522344	2.88838e-28	6.87016e-27	3
rs2109108	ENSG00000053702	NRIP2	Brain - Putamen (basal ganglia)	ENSG00000116044	NFE2L2	NRF2	-0.576651	5.52077e-21	7.89379e-20	3
rs2109108	ENSG00000053702	NRIP2	Brain - Putamen (basal ganglia)	ENSG00000116044	NFE2L2	NRF2	-0.576651	5.52077e-21	7.89379e-20	3
rs5878	ENSG00000076321	KLHL20	Cells - Cultured fibroblasts	ENSG00000081059	TCF7	WNT	-0.64002	2.87933e-61	5.5559e-60	3
rs5878	ENSG00000076321	KLHL20	Cells - Cultured fibroblasts	ENSG00000082701	GSK3B	WNT	0.62193	5.48172e-57	9.0889e-56	2
rs5878	ENSG00000076321	KLHL20	Cells - Cultured fibroblasts	ENSG00000099949	LZTR1	WNT	0.531394	3.11731e-39	2.78424e-38	3
rs5878	ENSG00000076321	KLHL20	Cells - Cultured fibroblasts	ENSG00000134982	APC	WNT	0.53855	1.912e-40	1.78331e-39	2
rs5878	ENSG00000076321	KLHL20	Cells - Cultured fibroblasts	ENSG00000148737	TCF7L2	WNT	0.64833	2.48371e-63	5.15284e-62	3
rs5878	ENSG00000076321	KLHL20	Cells - Cultured fibroblasts	ENSG00000161202	DVL3	WNT	0.728126	5.18448e-87	2.48053e-85	3
rs5878	ENSG00000076321	KLHL20	Cells - Cultured fibroblasts	ENSG00000164930	FZD6	WNT	0.614197	3.05005e-55	4.76653e-54	2
rs5878	ENSG00000076321	KLHL20	Cells - Cultured fibroblasts	ENSG00000168646	AXIN2	WNT	0.531881	2.58359e-39	2.3139e-38	3
rs5878	ENSG00000076321	KLHL20	Cells - Cultured fibroblasts	ENSG00000174804	FZD4	WNT	0.552989	5.56008e-43	5.67049e-42	3
rs5878	ENSG00000076321	KLHL20	Esophagus - Muscularis	ENSG00000082701	GSK3B	WNT	0.574522	6.92599e-50	5.08963e-48	2
rs5878	ENSG00000076321	KLHL20	Esophagus - Muscularis	ENSG00000100888	CHD8	WNT	0.503147	7.97627e-37	2.53025e-35	3
rs5878	ENSG00000076321	KLHL20	Esophagus - Muscularis	ENSG00000183579	ZNRF3	WNT	0.537281	1.10783e-42	5.09904e-41	3
rs5878	ENSG00000076321	KLHL20	Thyroid	ENSG00000164930	FZD6	WNT	0.515151	4.15255e-49	6.27007e-47	2
rs6663875	ENSG00000076321	KLHL20	Cells - Cultured fibroblasts	ENSG00000081059	TCF7	WNT	-0.64002	2.87933e-61	5.5559e-60	3
rs6663875	ENSG00000076321	KLHL20	Cells - Cultured fibroblasts	ENSG00000082701	GSK3B	WNT	0.62193	5.48172e-57	9.0889e-56	2
rs6663875	ENSG00000076321	KLHL20	Cells - Cultured fibroblasts	ENSG00000099949	LZTR1	WNT	0.531394	3.11731e-39	2.78424e-38	3
rs6663875	ENSG00000076321	KLHL20	Cells - Cultured fibroblasts	ENSG00000134982	APC	WNT	0.53855	1.912e-40	1.78331e-39	2
rs6663875	ENSG00000076321	KLHL20	Cells - Cultured fibroblasts	ENSG00000148737	TCF7L2	WNT	0.64833	2.48371e-63	5.15284e-62	3
rs6663875	ENSG00000076321	KLHL20	Cells - Cultured fibroblasts	ENSG00000161202	DVL3	WNT	0.728126	5.18448e-87	2.48053e-85	3
rs6663875	ENSG00000076321	KLHL20	Cells - Cultured fibroblasts	ENSG00000164930	FZD6	WNT	0.614197	3.05005e-55	4.76653e-54	2
rs6663875	ENSG00000076321	KLHL20	Cells - Cultured fibroblasts	ENSG00000168646	AXIN2	WNT	0.531881	2.58359e-39	2.3139e-38	3
rs6663875	ENSG00000076321	KLHL20	Cells - Cultured fibroblasts	ENSG00000174804	FZD4	WNT	0.552989	5.56008e-43	5.67049e-42	3
rs6663875	ENSG00000076321	KLHL20	Thyroid	ENSG00000164930	FZD6	WNT	0.515151	4.15255e-49	6.27007e-47	2
rs941989	ENSG00000076321	KLHL20	Cells - Cultured fibroblasts	ENSG00000081059	TCF7	WNT	-0.64002	2.87933e-61	5.5559e-60	3
rs941989	ENSG00000076321	KLHL20	Cells - Cultured fibroblasts	ENSG00000082701	GSK3B	WNT	0.62193	5.48172e-57	9.0889e-56	2
rs941989	ENSG00000076321	KLHL20	Cells - Cultured fibroblasts	ENSG00000099949	LZTR1	WNT	0.531394	3.11731e-39	2.78424e-38	3
rs941989	ENSG00000076321	KLHL20	Cells - Cultured fibroblasts	ENSG00000134982	APC	WNT	0.53855	1.912e-40	1.78331e-39	2
rs941989	ENSG00000076321	KLHL20	Cells - Cultured fibroblasts	ENSG00000148737	TCF7L2	WNT	0.64833	2.48371e-63	5.15284e-62	3
rs941989	ENSG00000076321	KLHL20	Cells - Cultured fibroblasts	ENSG00000161202	DVL3	WNT	0.728126	5.18448e-87	2.48053e-85	3
rs941989	ENSG00000076321	KLHL20	Cells - Cultured fibroblasts	ENSG00000164930	FZD6	WNT	0.614197	3.05005e-55	4.76653e-54	2
rs941989	ENSG00000076321	KLHL20	Cells - Cultured fibroblasts	ENSG00000168646	AXIN2	WNT	0.531881	2.58359e-39	2.3139e-38	3
rs941989	ENSG00000076321	KLHL20	Cells - Cultured fibroblasts	ENSG00000174804	FZD4	WNT	0.552989	5.56008e-43	5.67049e-42	3
rs941989	ENSG00000076321	KLHL20	Esophagus - Muscularis	ENSG00000082701	GSK3B	WNT	0.574522	6.92599e-50	5.08963e-48	2
rs941989	ENSG00000076321	KLHL20	Esophagus - Muscularis	ENSG00000100888	CHD8	WNT	0.503147	7.97627e-37	2.53025e-35	3
rs941989	ENSG00000076321	KLHL20	Esophagus - Muscularis	ENSG00000183579	ZNRF3	WNT	0.537281	1.10783e-42	5.09904e-41	3
rs941989	ENSG00000076321	KLHL20	Thyroid	ENSG00000164930	FZD6	WNT	0.515151	4.15255e-49	6.27007e-47	2
rs9425430	ENSG00000076321	KLHL20	Cells - Cultured fibroblasts	ENSG00000081059	TCF7	WNT	-0.64002	2.87933e-61	5.5559e-60	3
rs9425430	ENSG00000076321	KLHL20	Cells - Cultured fibroblasts	ENSG00000082701	GSK3B	WNT	0.62193	5.48172e-57	9.0889e-56	2
rs9425430	ENSG00000076321	KLHL20	Cells - Cultured fibroblasts	ENSG00000099949	LZTR1	WNT	0.531394	3.11731e-39	2.78424e-38	3
rs9425430	ENSG00000076321	KLHL20	Cells - Cultured fibroblasts	ENSG00000134982	APC	WNT	0.53855	1.912e-40	1.78331e-39	2
rs9425430	ENSG00000076321	KLHL20	Cells - Cultured fibroblasts	ENSG00000148737	TCF7L2	WNT	0.64833	2.48371e-63	5.15284e-62	3
rs9425430	ENSG00000076321	KLHL20	Cells - Cultured fibroblasts	ENSG00000161202	DVL3	WNT	0.728126	5.18448e-87	2.48053e-85	3
rs9425430	ENSG00000076321	KLHL20	Cells - Cultured fibroblasts	ENSG00000164930	FZD6	WNT	0.614197	3.05005e-55	4.76653e-54	2
rs9425430	ENSG00000076321	KLHL20	Cells - Cultured fibroblasts	ENSG00000168646	AXIN2	WNT	0.531881	2.58359e-39	2.3139e-38	3
rs9425430	ENSG00000076321	KLHL20	Cells - Cultured fibroblasts	ENSG00000174804	FZD4	WNT	0.552989	5.56008e-43	5.67049e-42	3
rs9425430	ENSG00000076321	KLHL20	Thyroid	ENSG00000164930	FZD6	WNT	0.515151	4.15255e-49	6.27007e-47	2
rs9425766	ENSG00000076321	KLHL20	Cells - Cultured fibroblasts	ENSG00000081059	TCF7	WNT	-0.64002	2.87933e-61	5.5559e-60	3
rs9425766	ENSG00000076321	KLHL20	Cells - Cultured fibroblasts	ENSG00000082701	GSK3B	WNT	0.62193	5.48172e-57	9.0889e-56	2
rs9425766	ENSG00000076321	KLHL20	Cells - Cultured fibroblasts	ENSG00000099949	LZTR1	WNT	0.531394	3.11731e-39	2.78424e-38	3
rs9425766	ENSG00000076321	KLHL20	Cells - Cultured fibroblasts	ENSG00000134982	APC	WNT	0.53855	1.912e-40	1.78331e-39	2
rs9425766	ENSG00000076321	KLHL20	Cells - Cultured fibroblasts	ENSG00000148737	TCF7L2	WNT	0.64833	2.48371e-63	5.15284e-62	3
rs9425766	ENSG00000076321	KLHL20	Cells - Cultured fibroblasts	ENSG00000161202	DVL3	WNT	0.728126	5.18448e-87	2.48053e-85	3
rs9425766	ENSG00000076321	KLHL20	Cells - Cultured fibroblasts	ENSG00000164930	FZD6	WNT	0.614197	3.05005e-55	4.76653e-54	2
rs9425766	ENSG00000076321	KLHL20	Cells - Cultured fibroblasts	ENSG00000168646	AXIN2	WNT	0.531881	2.58359e-39	2.3139e-38	3
rs9425766	ENSG00000076321	KLHL20	Cells - Cultured fibroblasts	ENSG00000174804	FZD4	WNT	0.552989	5.56008e-43	5.67049e-42	3
rs9425766	ENSG00000076321	KLHL20	Thyroid	ENSG00000164930	FZD6	WNT	0.515151	4.15255e-49	6.27007e-47	2
rs919445	ENSG00000085117	CD82	Brain - Frontal Cortex (BA9)	ENSG00000070444	MNT	MYC	-0.526298	2.32899e-17	2.8347e-16	4
rs919445	ENSG00000085117	CD82	Brain - Frontal Cortex (BA9)	ENSG00000119950	MXI1	MYC	0.622318	2.07664e-25	4.84254e-24	3
rs919445	ENSG00000085117	CD82	Brain - Hippocampus	ENSG00000119950	MXI1	MYC	0.507539	8.3372e-16	1.09873e-14	3
rs12354855	ENSG00000089876	DHX32	Cells - Cultured fibroblasts	ENSG00000136997	MYC	MYC	0.513125	2.88902e-36	2.32139e-35	3
rs2676511	ENSG00000091428	RAPGEF4	Testis	ENSG00000036257	CUL3	NRF2	-0.767663	7.38144e-81	1.82559e-79	3
rs2676511	ENSG00000091428	RAPGEF4	Testis	ENSG00000116044	NFE2L2	NRF2	0.765811	3.01764e-80	7.28463e-79	3
rs10485498	ENSG00000101346	POFUT1	Adrenal Gland	ENSG00000079999	KEAP1	NRF2	0.57738	9.29519e-26	4.52344e-24	3
rs10485498	ENSG00000101346	POFUT1	Cells - Cultured fibroblasts	ENSG00000079999	KEAP1	NRF2	-0.531789	2.67735e-39	2.39649e-38	3
rs10485498	ENSG00000101346	POFUT1	Cells - Cultured fibroblasts	ENSG00000116044	NFE2L2	NRF2	-0.728187	4.93745e-87	2.36522e-85	3
rs1729764	ENSG00000102580	DNAJC3	Nerve - Tibial	ENSG00000123933	MXD4	MYC	-0.597439	5.33987e-65	9.25326e-63	4
rs1347437	ENSG00000106460	TMEM106B	Thyroid	ENSG00000051382	PIK3CB	PI3K	0.512029	1.93576e-48	2.8071e-46	3
rs1347437	ENSG00000106460	TMEM106B	Whole Blood	ENSG00000108443	RPS6KB1	PI3K	0.515205	6.11444e-59	8.44734e-58	3
rs1347437	ENSG00000106460	TMEM106B	Whole Blood	ENSG00000121879	PIK3CA	PI3K	0.699638	3.10821e-126	2.85951e-124	3
rs1347437	ENSG00000106460	TMEM106B	Whole Blood	ENSG00000141564	RPTOR	PI3K	-0.504453	3.38617e-56	4.31907e-55	3
rs1347437	ENSG00000106460	TMEM106B	Whole Blood	ENSG00000167965	MLST8	PI3K	-0.590306	3.88636e-81	1.02344e-79	4
rs2111480	ENSG00000106460	TMEM106B	Thyroid	ENSG00000051382	PIK3CB	PI3K	0.512029	1.93576e-48	2.8071e-46	3
rs2111480	ENSG00000106460	TMEM106B	Thyroid	ENSG00000051382	PIK3CB	PI3K	0.512029	1.93576e-48	2.8071e-46	3
rs11531480	ENSG00000106537	TSPAN13	Cells - Cultured fibroblasts	ENSG00000051382	PIK3CB	PI3K	0.667404	2.53698e-68	6.27375e-67	na
rs11531480	ENSG00000106537	TSPAN13	Cells - Cultured fibroblasts	ENSG00000051382	PIK3CB	PI3K	0.667404	2.53698e-68	6.27375e-67	na
rs11531480	ENSG00000106537	TSPAN13	Cells - Cultured fibroblasts	ENSG00000103197	TSC2	PI3K	-0.504585	6.12685e-35	4.68952e-34	na
rs11531480	ENSG00000106537	TSPAN13	Cells - Cultured fibroblasts	ENSG00000103197	TSC2	PI3K	-0.504585	6.12685e-35	4.68952e-34	na
rs11531480	ENSG00000106537	TSPAN13	Cells - Cultured fibroblasts	ENSG00000119487	MAPKAP1	PI3K	0.636927	1.62664e-60	3.05457e-59	na
rs11531480	ENSG00000106537	TSPAN13	Cells - Cultured fibroblasts	ENSG00000119487	MAPKAP1	PI3K	0.636927	1.62664e-60	3.05457e-59	na
rs11531480	ENSG00000106537	TSPAN13	Cells - Cultured fibroblasts	ENSG00000142208	AKT1	PI3K	0.611106	1.47387e-54	2.24954e-53	na
rs11531480	ENSG00000106537	TSPAN13	Cells - Cultured fibroblasts	ENSG00000142208	AKT1	PI3K	0.611106	1.47387e-54	2.24954e-53	na
rs11531480	ENSG00000106537	TSPAN13	Cells - Cultured fibroblasts	ENSG00000143341	HMCN1	HIPPO	-0.588546	8.73757e-50	1.12756e-48	na
rs11531480	ENSG00000106537	TSPAN13	Cells - Cultured fibroblasts	ENSG00000143341	HMCN1	HIPPO	-0.588546	8.73757e-50	1.12756e-48	na
rs11531480	ENSG00000106537	TSPAN13	Cells - Cultured fibroblasts	ENSG00000145675	PIK3R1	PI3K	-0.770916	1.5097e-103	1.25872e-101	na
rs11531480	ENSG00000106537	TSPAN13	Cells - Cultured fibroblasts	ENSG00000145675	PIK3R1	PI3K	-0.770916	1.5097e-103	1.25872e-101	na
rs11531480	ENSG00000106537	TSPAN13	Cells - Cultured fibroblasts	ENSG00000150457	LATS2	HIPPO	-0.712859	7.43592e-82	2.9678e-80	na
rs11531480	ENSG00000106537	TSPAN13	Cells - Cultured fibroblasts	ENSG00000150457	LATS2	HIPPO	-0.712859	7.43592e-82	2.9678e-80	na
rs11531480	ENSG00000106537	TSPAN13	Cells - Cultured fibroblasts	ENSG00000151748	SAV1	HIPPO	-0.523989	5.22626e-38	4.47248e-37	na
rs11531480	ENSG00000106537	TSPAN13	Cells - Cultured fibroblasts	ENSG00000151748	SAV1	HIPPO	-0.523989	5.22626e-38	4.47248e-37	na
rs11531480	ENSG00000106537	TSPAN13	Cells - Cultured fibroblasts	ENSG00000152256	PDK1	PI3K	0.594303	5.7432e-51	7.72544e-50	na
rs11531480	ENSG00000106537	TSPAN13	Cells - Cultured fibroblasts	ENSG00000152256	PDK1	PI3K	0.594303	5.7432e-51	7.72544e-50	na
rs11531480	ENSG00000106537	TSPAN13	Cells - Cultured fibroblasts	ENSG00000155792	DEPTOR	PI3K	-0.542727	3.63313e-41	3.47611e-40	na
rs11531480	ENSG00000106537	TSPAN13	Cells - Cultured fibroblasts	ENSG00000155792	DEPTOR	PI3K	-0.542727	3.63313e-41	3.47611e-40	na
rs11531480	ENSG00000106537	TSPAN13	Cells - Cultured fibroblasts	ENSG00000165699	TSC1	PI3K	-0.569802	4.27569e-46	4.86024e-45	na
rs11531480	ENSG00000106537	TSPAN13	Cells - Cultured fibroblasts	ENSG00000165699	TSC1	PI3K	-0.569802	4.27569e-46	4.86024e-45	na
rs11531480	ENSG00000106537	TSPAN13	Cells - Cultured fibroblasts	ENSG00000173542	MOB1B	HIPPO	0.676969	5.74562e-71	1.55418e-69	na
rs11531480	ENSG00000106537	TSPAN13	Cells - Cultured fibroblasts	ENSG00000173542	MOB1B	HIPPO	0.676969	5.74562e-71	1.55418e-69	na
rs11531480	ENSG00000106537	TSPAN13	Cells - Cultured fibroblasts	ENSG00000186575	NF2	HIPPO	0.567173	1.34841e-45	1.50735e-44	na
rs11531480	ENSG00000106537	TSPAN13	Cells - Cultured fibroblasts	ENSG00000186575	NF2	HIPPO	0.567173	1.34841e-45	1.50735e-44	na
rs11531480	ENSG00000106537	TSPAN13	Cells - Cultured fibroblasts	ENSG00000196159	FAT4	HIPPO	-0.573582	8.05461e-47	9.38075e-46	na
rs11531480	ENSG00000106537	TSPAN13	Cells - Cultured fibroblasts	ENSG00000196159	FAT4	HIPPO	-0.573582	8.05461e-47	9.38075e-46	na
rs11531480	ENSG00000106537	TSPAN13	Cells - Cultured fibroblasts	ENSG00000198793	MTOR	PI3K	0.520131	2.2093e-37	1.84803e-36	na
rs11531480	ENSG00000106537	TSPAN13	Cells - Cultured fibroblasts	ENSG00000198793	MTOR	PI3K	0.520131	2.2093e-37	1.84803e-36	na
rs9374774	ENSG00000111875	ASF1A	Adrenal Gland	ENSG00000036257	CUL3	NRF2	0.611855	1.56489e-29	1.25924e-27	3
rs9494139	ENSG00000112339	HBS1L	Brain - Hippocampus	ENSG00000065361	ERBB3	RTK_RAS	0.735193	1.128e-38	3.73058e-36	2
rs9494139	ENSG00000112339	HBS1L	Brain - Hippocampus	ENSG00000065361	ERBB3	RTK_RAS	0.735193	1.128e-38	3.73058e-36	2
rs9494139	ENSG00000112339	HBS1L	Brain - Hippocampus	ENSG00000066468	FGFR2	RTK_RAS	0.776093	1.5496e-45	2.33905e-42	3
rs9494139	ENSG00000112339	HBS1L	Brain - Hippocampus	ENSG00000066468	FGFR2	RTK_RAS	0.776093	1.5496e-45	2.33905e-42	3
rs9494139	ENSG00000112339	HBS1L	Brain - Hippocampus	ENSG00000100485	SOS2	RTK_RAS	0.710152	4.53142e-35	8.41515e-33	3
rs9494139	ENSG00000112339	HBS1L	Brain - Hippocampus	ENSG00000100485	SOS2	RTK_RAS	0.710152	4.53142e-35	8.41515e-33	3
rs9494139	ENSG00000112339	HBS1L	Brain - Hippocampus	ENSG00000107263	RAPGEF1	RTK_RAS	-0.505425	1.14584e-15	1.48546e-14	3
rs9494139	ENSG00000112339	HBS1L	Brain - Hippocampus	ENSG00000107263	RAPGEF1	RTK_RAS	-0.505425	1.14584e-15	1.48546e-14	3
rs9494139	ENSG00000112339	HBS1L	Brain - Hippocampus	ENSG00000136238	RAC1	RTK_RAS	0.615275	2.63142e-24	1.01248e-22	2
rs9494139	ENSG00000112339	HBS1L	Brain - Hippocampus	ENSG00000136238	RAC1	RTK_RAS	0.615275	2.63142e-24	1.01248e-22	2
rs9494139	ENSG00000112339	HBS1L	Brain - Hippocampus	ENSG00000136848	DAB2IP	RTK_RAS	-0.527852	3.50024e-17	5.44977e-16	2
rs9494139	ENSG00000112339	HBS1L	Brain - Hippocampus	ENSG00000136848	DAB2IP	RTK_RAS	-0.527852	3.50024e-17	5.44977e-16	2
rs9494139	ENSG00000112339	HBS1L	Brain - Hippocampus	ENSG00000140538	NTRK3	RTK_RAS	-0.529874	2.52329e-17	3.9931e-16	2
rs9494139	ENSG00000112339	HBS1L	Brain - Hippocampus	ENSG00000140538	NTRK3	RTK_RAS	-0.529874	2.52329e-17	3.9931e-16	2
rs9494139	ENSG00000112339	HBS1L	Brain - Hippocampus	ENSG00000152689	RASGRP3	RTK_RAS	0.67125	3.57133e-30	3.09633e-28	3
rs9494139	ENSG00000112339	HBS1L	Brain - Hippocampus	ENSG00000152689	RASGRP3	RTK_RAS	0.67125	3.57133e-30	3.09633e-28	3
rs9494139	ENSG00000112339	HBS1L	Brain - Hippocampus	ENSG00000168522	FNTA	RTK_RAS	0.728075	1.31101e-37	3.5241e-35	2
rs9494139	ENSG00000112339	HBS1L	Brain - Hippocampus	ENSG00000168522	FNTA	RTK_RAS	0.728075	1.31101e-37	3.5241e-35	2
rs9494139	ENSG00000112339	HBS1L	Brain - Hippocampus	ENSG00000179295	PTPN11	RTK_RAS	0.669355	5.92205e-30	4.96617e-28	2
rs9494139	ENSG00000112339	HBS1L	Brain - Hippocampus	ENSG00000179295	PTPN11	RTK_RAS	0.669355	5.92205e-30	4.96617e-28	2
rs9494139	ENSG00000112339	HBS1L	Brain - Hippocampus	ENSG00000185634	SHC4	RTK_RAS	0.669173	6.21542e-30	5.17532e-28	3
rs9494139	ENSG00000112339	HBS1L	Brain - Hippocampus	ENSG00000185634	SHC4	RTK_RAS	0.669173	6.21542e-30	5.17532e-28	3
rs9494139	ENSG00000112339	HBS1L	Brain - Hippocampus	ENSG00000196712	NF1	RTK_RAS	0.652728	4.28404e-28	2.78363e-26	3
rs9494139	ENSG00000112339	HBS1L	Brain - Hippocampus	ENSG00000196712	NF1	RTK_RAS	0.652728	4.28404e-28	2.78363e-26	3
rs9494139	ENSG00000112339	HBS1L	Brain - Hippocampus	ENSG00000213281	NRAS	RTK_RAS	0.515183	2.59204e-16	3.62879e-15	3
rs9494139	ENSG00000112339	HBS1L	Brain - Hippocampus	ENSG00000213281	NRAS	RTK_RAS	0.515183	2.59204e-16	3.62879e-15	3
rs9494139	ENSG00000112339	HBS1L	Brain - Hippocampus	ENSG00000257365	FNTB	RTK_RAS	0.504679	1.28128e-15	1.64941e-14	3
rs9494139	ENSG00000112339	HBS1L	Brain - Hippocampus	ENSG00000257365	FNTB	RTK_RAS	0.504679	1.28128e-15	1.64941e-14	3
rs9494139	ENSG00000112339	HBS1L	Muscle - Skeletal	ENSG00000100485	SOS2	RTK_RAS	0.55021	7.28927e-71	9.66464e-69	3
rs9494139	ENSG00000112339	HBS1L	Muscle - Skeletal	ENSG00000100485	SOS2	RTK_RAS	0.55021	7.28927e-71	9.66464e-69	3
rs9494139	ENSG00000112339	HBS1L	Muscle - Skeletal	ENSG00000114423	CBLB	RTK_RAS	-0.501806	2.27097e-57	1.44717e-55	3
rs9494139	ENSG00000112339	HBS1L	Muscle - Skeletal	ENSG00000114423	CBLB	RTK_RAS	-0.501806	2.27097e-57	1.44717e-55	3
rs9494139	ENSG00000112339	HBS1L	Muscle - Skeletal	ENSG00000152689	RASGRP3	RTK_RAS	0.52232	7.99278e-63	6.84506e-61	3
rs9494139	ENSG00000112339	HBS1L	Muscle - Skeletal	ENSG00000152689	RASGRP3	RTK_RAS	0.52232	7.99278e-63	6.84506e-61	3
rs9494139	ENSG00000112339	HBS1L	Muscle - Skeletal	ENSG00000164050	PLXNB1	RTK_RAS	-0.560705	4.32264e-74	6.84212e-72	3
rs9494139	ENSG00000112339	HBS1L	Muscle - Skeletal	ENSG00000164050	PLXNB1	RTK_RAS	-0.560705	4.32264e-74	6.84212e-72	3
rs9494139	ENSG00000112339	HBS1L	Muscle - Skeletal	ENSG00000173653	RCE1	RTK_RAS	-0.55813	2.74369e-73	4.15147e-71	4
rs9494139	ENSG00000112339	HBS1L	Muscle - Skeletal	ENSG00000173653	RCE1	RTK_RAS	-0.55813	2.74369e-73	4.15147e-71	4
rs436898	ENSG00000112697	TMEM30A	Brain - Caudate (basal ganglia)	ENSG00000079999	KEAP1	NRF2	-0.534851	1.3294e-21	2.22964e-20	2
rs436898	ENSG00000112697	TMEM30A	Brain - Cerebellum	ENSG00000036257	CUL3	NRF2	0.663778	1.42654e-37	9.78101e-36	3
rs436898	ENSG00000112697	TMEM30A	Heart - Left Ventricle	ENSG00000079999	KEAP1	NRF2	-0.574987	1.22044e-44	1.81252e-43	2
rs436898	ENSG00000112697	TMEM30A	Heart - Left Ventricle	ENSG00000116044	NFE2L2	NRF2	0.583419	3.28343e-46	5.22552e-45	3
rs436898	ENSG00000112697	TMEM30A	Testis	ENSG00000036257	CUL3	NRF2	-0.686349	2.14243e-58	2.50924e-57	3
rs436898	ENSG00000112697	TMEM30A	Testis	ENSG00000116044	NFE2L2	NRF2	0.888698	2.95882e-140	2.88075e-137	3
rs16851413	ENSG00000114423	CBLB	Testis	ENSG00000105173	CCNE1	Cell_Cycle	-0.513868	5.22845e-29	2.51137e-28	3
rs16851413	ENSG00000114423	CBLB	Testis	ENSG00000111276	CDKN1B	Cell_Cycle	0.548648	1.33688e-33	7.52909e-33	2
rs16851413	ENSG00000114423	CBLB	Testis	ENSG00000119950	MXI1	MYC	0.608043	8.24004e-43	6.22362e-42	3
rs16851413	ENSG00000114423	CBLB	Testis	ENSG00000147883	CDKN2B	Cell_Cycle	-0.533781	1.427e-31	7.49436e-31	3
rs3772534	ENSG00000114423	CBLB	Testis	ENSG00000105173	CCNE1	Cell_Cycle	-0.513868	5.22845e-29	2.51137e-28	3
rs3772534	ENSG00000114423	CBLB	Testis	ENSG00000111276	CDKN1B	Cell_Cycle	0.548648	1.33688e-33	7.52909e-33	2
rs3772534	ENSG00000114423	CBLB	Testis	ENSG00000147883	CDKN2B	Cell_Cycle	-0.533781	1.427e-31	7.49436e-31	3
rs12085290	ENSG00000116161	CACYBP	Whole Blood	ENSG00000082701	GSK3B	WNT	-0.528408	1.90689e-62	2.91501e-61	2
rs12085290	ENSG00000116161	CACYBP	Whole Blood	ENSG00000134982	APC	WNT	-0.501441	1.90963e-55	2.38311e-54	2
rs12085290	ENSG00000116161	CACYBP	Whole Blood	ENSG00000165879	FRAT1	WNT	-0.642348	2.64267e-100	1.18603e-98	3
rs12085290	ENSG00000116161	CACYBP	Whole Blood	ENSG00000181274	FRAT2	WNT	-0.552234	3.5269e-69	6.58079e-68	3
rs2049992	ENSG00000116161	CACYBP	Whole Blood	ENSG00000082701	GSK3B	WNT	-0.528408	1.90689e-62	2.91501e-61	2
rs2049992	ENSG00000116161	CACYBP	Whole Blood	ENSG00000134982	APC	WNT	-0.501441	1.90963e-55	2.38311e-54	2
rs2049992	ENSG00000116161	CACYBP	Whole Blood	ENSG00000165879	FRAT1	WNT	-0.642348	2.64267e-100	1.18603e-98	3
rs2049992	ENSG00000116161	CACYBP	Whole Blood	ENSG00000181274	FRAT2	WNT	-0.552234	3.5269e-69	6.58079e-68	3
rs4650945	ENSG00000116161	CACYBP	Whole Blood	ENSG00000082701	GSK3B	WNT	-0.528408	1.90689e-62	2.91501e-61	2
rs4650945	ENSG00000116161	CACYBP	Whole Blood	ENSG00000134982	APC	WNT	-0.501441	1.90963e-55	2.38311e-54	2
rs4650945	ENSG00000116161	CACYBP	Whole Blood	ENSG00000165879	FRAT1	WNT	-0.642348	2.64267e-100	1.18603e-98	3
rs4650945	ENSG00000116161	CACYBP	Whole Blood	ENSG00000181274	FRAT2	WNT	-0.552234	3.5269e-69	6.58079e-68	3
rs6681618	ENSG00000116161	CACYBP	Whole Blood	ENSG00000082701	GSK3B	WNT	-0.528408	1.90689e-62	2.91501e-61	2
rs6681618	ENSG00000116161	CACYBP	Whole Blood	ENSG00000134982	APC	WNT	-0.501441	1.90963e-55	2.38311e-54	2
rs6681618	ENSG00000116161	CACYBP	Whole Blood	ENSG00000165879	FRAT1	WNT	-0.642348	2.64267e-100	1.18603e-98	3
rs6681618	ENSG00000116161	CACYBP	Whole Blood	ENSG00000181274	FRAT2	WNT	-0.552234	3.5269e-69	6.58079e-68	3
rs17034466	ENSG00000116299	ELAPOR1	Adipose - Visceral (Omentum)	ENSG00000116990	MYCL	MYC	0.540044	7.29669e-44	4.04867e-42	na
rs17034466	ENSG00000116299	ELAPOR1	Adipose - Visceral (Omentum)	ENSG00000116990	MYCL	MYC	0.540044	7.29669e-44	4.04867e-42	na
rs12085290	ENSG00000117592	PRDX6	Whole Blood	ENSG00000145423	SFRP2	WNT	0.612567	6.72526e-89	2.20561e-87	3
rs2049992	ENSG00000117592	PRDX6	Whole Blood	ENSG00000145423	SFRP2	WNT	0.612567	6.72526e-89	2.20561e-87	3
rs4650945	ENSG00000117592	PRDX6	Whole Blood	ENSG00000145423	SFRP2	WNT	0.612567	6.72526e-89	2.20561e-87	3
rs5878	ENSG00000117592	PRDX6	Spleen	ENSG00000103126	AXIN1	WNT	-0.509773	2.85383e-18	1.05263e-15	3
rs5878	ENSG00000117592	PRDX6	Spleen	ENSG00000108375	RNF43	WNT	-0.511455	2.12017e-18	8.03596e-16	3
rs5878	ENSG00000117592	PRDX6	Spleen	ENSG00000196781	TLE1	WNT	0.515263	1.07547e-18	4.28927e-16	3
rs5878	ENSG00000117592	PRDX6	Whole Blood	ENSG00000145423	SFRP2	WNT	0.612567	6.72526e-89	2.20561e-87	3
rs6663875	ENSG00000117592	PRDX6	Muscle - Skeletal	ENSG00000102312	PORCN	WNT	0.529824	6.49976e-65	6.249e-63	4
rs6663875	ENSG00000117592	PRDX6	Muscle - Skeletal	ENSG00000106483	SFRP4	WNT	-0.570196	4.13947e-77	7.69993e-75	3
rs6663875	ENSG00000117592	PRDX6	Spleen	ENSG00000103126	AXIN1	WNT	-0.509773	2.85383e-18	1.05263e-15	3
rs6663875	ENSG00000117592	PRDX6	Spleen	ENSG00000108375	RNF43	WNT	-0.511455	2.12017e-18	8.03596e-16	3
rs6663875	ENSG00000117592	PRDX6	Spleen	ENSG00000196781	TLE1	WNT	0.515263	1.07547e-18	4.28927e-16	3
rs6663875	ENSG00000117592	PRDX6	Whole Blood	ENSG00000145423	SFRP2	WNT	0.612567	6.72526e-89	2.20561e-87	3
rs6681618	ENSG00000117592	PRDX6	Whole Blood	ENSG00000145423	SFRP2	WNT	0.612567	6.72526e-89	2.20561e-87	3
rs941989	ENSG00000117592	PRDX6	Spleen	ENSG00000103126	AXIN1	WNT	-0.509773	2.85383e-18	1.05263e-15	3
rs941989	ENSG00000117592	PRDX6	Spleen	ENSG00000108375	RNF43	WNT	-0.511455	2.12017e-18	8.03596e-16	3
rs941989	ENSG00000117592	PRDX6	Spleen	ENSG00000196781	TLE1	WNT	0.515263	1.07547e-18	4.28927e-16	3
rs941989	ENSG00000117592	PRDX6	Whole Blood	ENSG00000145423	SFRP2	WNT	0.612567	6.72526e-89	2.20561e-87	3
rs9425430	ENSG00000117592	PRDX6	Muscle - Skeletal	ENSG00000102312	PORCN	WNT	0.529824	6.49976e-65	6.249e-63	4
rs9425430	ENSG00000117592	PRDX6	Muscle - Skeletal	ENSG00000106483	SFRP4	WNT	-0.570196	4.13947e-77	7.69993e-75	3
rs9425430	ENSG00000117592	PRDX6	Spleen	ENSG00000103126	AXIN1	WNT	-0.509773	2.85383e-18	1.05263e-15	3
rs9425430	ENSG00000117592	PRDX6	Spleen	ENSG00000108375	RNF43	WNT	-0.511455	2.12017e-18	8.03596e-16	3
rs9425430	ENSG00000117592	PRDX6	Spleen	ENSG00000196781	TLE1	WNT	0.515263	1.07547e-18	4.28927e-16	3
rs9425430	ENSG00000117592	PRDX6	Whole Blood	ENSG00000145423	SFRP2	WNT	0.612567	6.72526e-89	2.20561e-87	3
rs9425766	ENSG00000117592	PRDX6	Muscle - Skeletal	ENSG00000102312	PORCN	WNT	0.529824	6.49976e-65	6.249e-63	4
rs9425766	ENSG00000117592	PRDX6	Muscle - Skeletal	ENSG00000106483	SFRP4	WNT	-0.570196	4.13947e-77	7.69993e-75	3
rs9425766	ENSG00000117592	PRDX6	Spleen	ENSG00000103126	AXIN1	WNT	-0.509773	2.85383e-18	1.05263e-15	3
rs9425766	ENSG00000117592	PRDX6	Spleen	ENSG00000108375	RNF43	WNT	-0.511455	2.12017e-18	8.03596e-16	3
rs9425766	ENSG00000117592	PRDX6	Spleen	ENSG00000196781	TLE1	WNT	0.515263	1.07547e-18	4.28927e-16	3
rs9425766	ENSG00000117592	PRDX6	Whole Blood	ENSG00000145423	SFRP2	WNT	0.612567	6.72526e-89	2.20561e-87	3
rs12085290	ENSG00000117593	DARS2	Heart - Atrial Appendage	ENSG00000004975	DVL2	WNT	-0.596049	1.25629e-44	6.27123e-43	2
rs12085290	ENSG00000117593	DARS2	Heart - Atrial Appendage	ENSG00000050165	DKK3	WNT	0.589046	2.2305e-43	1.03255e-41	2
rs12085290	ENSG00000117593	DARS2	Heart - Atrial Appendage	ENSG00000082701	GSK3B	WNT	0.762992	6.30865e-87	4.18332e-84	3
rs12085290	ENSG00000117593	DARS2	Heart - Atrial Appendage	ENSG00000085741	WNT11	WNT	-0.576519	3.2269e-41	1.33258e-39	4
rs12085290	ENSG00000117593	DARS2	Heart - Atrial Appendage	ENSG00000099949	LZTR1	WNT	-0.550988	4.31298e-37	1.41422e-35	3
rs12085290	ENSG00000117593	DARS2	Heart - Atrial Appendage	ENSG00000100888	CHD8	WNT	0.557703	3.83737e-38	1.33616e-36	3
rs12085290	ENSG00000117593	DARS2	Heart - Atrial Appendage	ENSG00000103126	AXIN1	WNT	-0.675865	2.3838e-61	3.20694e-59	3
rs12085290	ENSG00000117593	DARS2	Heart - Atrial Appendage	ENSG00000108375	RNF43	WNT	0.521456	9.65907e-33	2.48901e-31	3
rs12085290	ENSG00000117593	DARS2	Heart - Atrial Appendage	ENSG00000111642	CHD4	WNT	0.591371	8.64933e-44	4.0859e-42	2
rs12085290	ENSG00000117593	DARS2	Heart - Atrial Appendage	ENSG00000134982	APC	WNT	0.719655	5.4951e-73	1.54303e-70	3
rs12085290	ENSG00000117593	DARS2	Heart - Atrial Appendage	ENSG00000143816	WNT9A	WNT	-0.517736	3.18489e-32	7.9899e-31	na
rs12085290	ENSG00000117593	DARS2	Heart - Atrial Appendage	ENSG00000148737	TCF7L2	WNT	-0.563383	4.74647e-39	1.73651e-37	3
rs12085290	ENSG00000117593	DARS2	Heart - Atrial Appendage	ENSG00000183579	ZNRF3	WNT	0.636879	1.45171e-52	1.16113e-50	3
rs2049992	ENSG00000117593	DARS2	Heart - Atrial Appendage	ENSG00000004975	DVL2	WNT	-0.596049	1.25629e-44	6.27123e-43	2
rs2049992	ENSG00000117593	DARS2	Heart - Atrial Appendage	ENSG00000050165	DKK3	WNT	0.589046	2.2305e-43	1.03255e-41	2
rs2049992	ENSG00000117593	DARS2	Heart - Atrial Appendage	ENSG00000082701	GSK3B	WNT	0.762992	6.30865e-87	4.18332e-84	3
rs2049992	ENSG00000117593	DARS2	Heart - Atrial Appendage	ENSG00000085741	WNT11	WNT	-0.576519	3.2269e-41	1.33258e-39	4
rs2049992	ENSG00000117593	DARS2	Heart - Atrial Appendage	ENSG00000099949	LZTR1	WNT	-0.550988	4.31298e-37	1.41422e-35	3
rs2049992	ENSG00000117593	DARS2	Heart - Atrial Appendage	ENSG00000100888	CHD8	WNT	0.557703	3.83737e-38	1.33616e-36	3
rs2049992	ENSG00000117593	DARS2	Heart - Atrial Appendage	ENSG00000103126	AXIN1	WNT	-0.675865	2.3838e-61	3.20694e-59	3
rs2049992	ENSG00000117593	DARS2	Heart - Atrial Appendage	ENSG00000108375	RNF43	WNT	0.521456	9.65907e-33	2.48901e-31	3
rs2049992	ENSG00000117593	DARS2	Heart - Atrial Appendage	ENSG00000111642	CHD4	WNT	0.591371	8.64933e-44	4.0859e-42	2
rs2049992	ENSG00000117593	DARS2	Heart - Atrial Appendage	ENSG00000134982	APC	WNT	0.719655	5.4951e-73	1.54303e-70	3
rs2049992	ENSG00000117593	DARS2	Heart - Atrial Appendage	ENSG00000143816	WNT9A	WNT	-0.517736	3.18489e-32	7.9899e-31	na
rs2049992	ENSG00000117593	DARS2	Heart - Atrial Appendage	ENSG00000148737	TCF7L2	WNT	-0.563383	4.74647e-39	1.73651e-37	3
rs2049992	ENSG00000117593	DARS2	Heart - Atrial Appendage	ENSG00000183579	ZNRF3	WNT	0.636879	1.45171e-52	1.16113e-50	3
rs4650945	ENSG00000117593	DARS2	Heart - Atrial Appendage	ENSG00000004975	DVL2	WNT	-0.596049	1.25629e-44	6.27123e-43	2
rs4650945	ENSG00000117593	DARS2	Heart - Atrial Appendage	ENSG00000050165	DKK3	WNT	0.589046	2.2305e-43	1.03255e-41	2
rs4650945	ENSG00000117593	DARS2	Heart - Atrial Appendage	ENSG00000082701	GSK3B	WNT	0.762992	6.30865e-87	4.18332e-84	3
rs4650945	ENSG00000117593	DARS2	Heart - Atrial Appendage	ENSG00000085741	WNT11	WNT	-0.576519	3.2269e-41	1.33258e-39	4
rs4650945	ENSG00000117593	DARS2	Heart - Atrial Appendage	ENSG00000099949	LZTR1	WNT	-0.550988	4.31298e-37	1.41422e-35	3
rs4650945	ENSG00000117593	DARS2	Heart - Atrial Appendage	ENSG00000100888	CHD8	WNT	0.557703	3.83737e-38	1.33616e-36	3
rs4650945	ENSG00000117593	DARS2	Heart - Atrial Appendage	ENSG00000103126	AXIN1	WNT	-0.675865	2.3838e-61	3.20694e-59	3
rs4650945	ENSG00000117593	DARS2	Heart - Atrial Appendage	ENSG00000108375	RNF43	WNT	0.521456	9.65907e-33	2.48901e-31	3
rs4650945	ENSG00000117593	DARS2	Heart - Atrial Appendage	ENSG00000111642	CHD4	WNT	0.591371	8.64933e-44	4.0859e-42	2
rs4650945	ENSG00000117593	DARS2	Heart - Atrial Appendage	ENSG00000134982	APC	WNT	0.719655	5.4951e-73	1.54303e-70	3
rs4650945	ENSG00000117593	DARS2	Heart - Atrial Appendage	ENSG00000143816	WNT9A	WNT	-0.517736	3.18489e-32	7.9899e-31	na
rs4650945	ENSG00000117593	DARS2	Heart - Atrial Appendage	ENSG00000148737	TCF7L2	WNT	-0.563383	4.74647e-39	1.73651e-37	3
rs4650945	ENSG00000117593	DARS2	Heart - Atrial Appendage	ENSG00000183579	ZNRF3	WNT	0.636879	1.45171e-52	1.16113e-50	3
rs5878	ENSG00000117593	DARS2	Adipose - Visceral (Omentum)	ENSG00000050165	DKK3	WNT	-0.553473	2.01924e-46	1.29243e-44	2
rs5878	ENSG00000117593	DARS2	Adipose - Visceral (Omentum)	ENSG00000106483	SFRP4	WNT	-0.525291	3.49739e-41	1.66308e-39	3
rs5878	ENSG00000117593	DARS2	Adipose - Visceral (Omentum)	ENSG00000145423	SFRP2	WNT	-0.611063	7.90457e-59	1.0512e-56	3
rs5878	ENSG00000117593	DARS2	Adipose - Visceral (Omentum)	ENSG00000161202	DVL3	WNT	-0.616541	3.81923e-60	5.46161e-58	3
rs5878	ENSG00000117593	DARS2	Adipose - Visceral (Omentum)	ENSG00000163251	FZD5	WNT	0.67232	3.58639e-75	1.23882e-72	3
rs5878	ENSG00000117593	DARS2	Adipose - Visceral (Omentum)	ENSG00000164930	FZD6	WNT	-0.513954	3.28003e-39	1.39074e-37	2
rs5878	ENSG00000117593	DARS2	Adipose - Visceral (Omentum)	ENSG00000205213	LGR4	WNT	0.537387	2.26906e-43	1.2226e-41	3
rs5878	ENSG00000117593	DARS2	Cells - Cultured fibroblasts	ENSG00000004975	DVL2	WNT	-0.534031	1.12308e-39	1.01872e-38	2
rs5878	ENSG00000117593	DARS2	Cells - Cultured fibroblasts	ENSG00000081059	TCF7	WNT	0.781793	2.45523e-108	2.40257e-106	3
rs5878	ENSG00000117593	DARS2	Cells - Cultured fibroblasts	ENSG00000082701	GSK3B	WNT	-0.640965	1.68906e-61	3.28338e-60	3
rs5878	ENSG00000117593	DARS2	Cells - Cultured fibroblasts	ENSG00000106829	TLE4	WNT	-0.545206	1.34143e-41	1.3026e-40	3
rs5878	ENSG00000117593	DARS2	Cells - Cultured fibroblasts	ENSG00000111186	WNT5B	WNT	0.535895	5.42888e-40	4.9805e-39	3
rs5878	ENSG00000117593	DARS2	Cells - Cultured fibroblasts	ENSG00000148737	TCF7L2	WNT	-0.878967	1.04046e-168	6.49347e-166	3
rs5878	ENSG00000117593	DARS2	Cells - Cultured fibroblasts	ENSG00000161202	DVL3	WNT	-0.861325	1.86544e-154	7.72991e-152	3
rs5878	ENSG00000117593	DARS2	Cells - Cultured fibroblasts	ENSG00000164930	FZD6	WNT	-0.641997	9.41696e-62	1.84661e-60	2
rs5878	ENSG00000117593	DARS2	Cells - Cultured fibroblasts	ENSG00000165879	FRAT1	WNT	-0.504403	6.53229e-35	4.99416e-34	4
rs5878	ENSG00000117593	DARS2	Cells - Cultured fibroblasts	ENSG00000168646	AXIN2	WNT	-0.711945	1.47679e-81	5.83436e-80	3
rs5878	ENSG00000117593	DARS2	Cells - Cultured fibroblasts	ENSG00000174804	FZD4	WNT	-0.762625	4.51375e-100	3.37975e-98	3
rs5878	ENSG00000117593	DARS2	Cells - Cultured fibroblasts	ENSG00000188064	WNT7B	WNT	0.539729	1.19935e-40	1.12626e-39	3
rs5878	ENSG00000117593	DARS2	Cells - Cultured fibroblasts	ENSG00000196781	TLE1	WNT	-0.563824	5.73768e-45	6.27319e-44	2
rs5878	ENSG00000117593	DARS2	Esophagus - Gastroesophageal Junction	ENSG00000100888	CHD8	WNT	0.515797	1.66721e-28	1.35258e-26	3
rs5878	ENSG00000117593	DARS2	Esophagus - Muscularis	ENSG00000100888	CHD8	WNT	0.603876	2.99208e-56	3.37118e-54	3
rs5878	ENSG00000117593	DARS2	Esophagus - Muscularis	ENSG00000145423	SFRP2	WNT	-0.535589	2.24315e-42	1.0132e-40	3
rs5878	ENSG00000117593	DARS2	Heart - Atrial Appendage	ENSG00000004975	DVL2	WNT	-0.596049	1.25629e-44	6.27123e-43	2
rs5878	ENSG00000117593	DARS2	Heart - Atrial Appendage	ENSG00000050165	DKK3	WNT	0.589046	2.2305e-43	1.03255e-41	2
rs5878	ENSG00000117593	DARS2	Heart - Atrial Appendage	ENSG00000082701	GSK3B	WNT	0.762992	6.30865e-87	4.18332e-84	3
rs5878	ENSG00000117593	DARS2	Heart - Atrial Appendage	ENSG00000085741	WNT11	WNT	-0.576519	3.2269e-41	1.33258e-39	4
rs5878	ENSG00000117593	DARS2	Heart - Atrial Appendage	ENSG00000099949	LZTR1	WNT	-0.550988	4.31298e-37	1.41422e-35	3
rs5878	ENSG00000117593	DARS2	Heart - Atrial Appendage	ENSG00000100888	CHD8	WNT	0.557703	3.83737e-38	1.33616e-36	3
rs5878	ENSG00000117593	DARS2	Heart - Atrial Appendage	ENSG00000103126	AXIN1	WNT	-0.675865	2.3838e-61	3.20694e-59	3
rs5878	ENSG00000117593	DARS2	Heart - Atrial Appendage	ENSG00000108375	RNF43	WNT	0.521456	9.65907e-33	2.48901e-31	3
rs5878	ENSG00000117593	DARS2	Heart - Atrial Appendage	ENSG00000111642	CHD4	WNT	0.591371	8.64933e-44	4.0859e-42	2
rs5878	ENSG00000117593	DARS2	Heart - Atrial Appendage	ENSG00000134982	APC	WNT	0.719655	5.4951e-73	1.54303e-70	3
rs5878	ENSG00000117593	DARS2	Heart - Atrial Appendage	ENSG00000143816	WNT9A	WNT	-0.517736	3.18489e-32	7.9899e-31	na
rs5878	ENSG00000117593	DARS2	Heart - Atrial Appendage	ENSG00000148737	TCF7L2	WNT	-0.563383	4.74647e-39	1.73651e-37	3
rs5878	ENSG00000117593	DARS2	Heart - Atrial Appendage	ENSG00000183579	ZNRF3	WNT	0.636879	1.45171e-52	1.16113e-50	3
rs5878	ENSG00000117593	DARS2	Heart - Left Ventricle	ENSG00000004975	DVL2	WNT	-0.671138	1.08416e-65	4.38924e-64	2
rs5878	ENSG00000117593	DARS2	Heart - Left Ventricle	ENSG00000050165	DKK3	WNT	0.633968	1.14827e-56	2.99561e-55	2
rs5878	ENSG00000117593	DARS2	Heart - Left Ventricle	ENSG00000065717	TLE2	WNT	-0.54801	6.56161e-40	7.83599e-39	3
rs5878	ENSG00000117593	DARS2	Heart - Left Ventricle	ENSG00000082701	GSK3B	WNT	0.822308	4.59388e-122	2.54725e-119	3
rs5878	ENSG00000117593	DARS2	Heart - Left Ventricle	ENSG00000099949	LZTR1	WNT	-0.693498	8.77059e-72	4.75893e-70	3
rs5878	ENSG00000117593	DARS2	Heart - Left Ventricle	ENSG00000100888	CHD8	WNT	0.582505	4.88364e-46	7.71355e-45	3
rs5878	ENSG00000117593	DARS2	Heart - Left Ventricle	ENSG00000102312	PORCN	WNT	0.534481	1.07568e-37	1.16435e-36	4
rs5878	ENSG00000117593	DARS2	Heart - Left Ventricle	ENSG00000103126	AXIN1	WNT	-0.678464	1.25542e-67	5.59499e-66	3
rs5878	ENSG00000117593	DARS2	Heart - Left Ventricle	ENSG00000104290	FZD3	WNT	0.534695	9.94258e-38	1.0777e-36	3
rs5878	ENSG00000117593	DARS2	Heart - Left Ventricle	ENSG00000106829	TLE4	WNT	-0.531406	3.32141e-37	3.52373e-36	3
rs5878	ENSG00000117593	DARS2	Heart - Left Ventricle	ENSG00000108375	RNF43	WNT	0.681969	1.41962e-68	6.6162e-67	3
rs5878	ENSG00000117593	DARS2	Heart - Left Ventricle	ENSG00000111642	CHD4	WNT	0.692441	1.75172e-71	9.38479e-70	2
rs5878	ENSG00000117593	DARS2	Heart - Left Ventricle	ENSG00000134982	APC	WNT	0.751361	1.66629e-90	2.22532e-88	3
rs5878	ENSG00000117593	DARS2	Heart - Left Ventricle	ENSG00000148737	TCF7L2	WNT	-0.650601	1.50712e-60	4.73079e-59	3
rs5878	ENSG00000117593	DARS2	Heart - Left Ventricle	ENSG00000157240	FZD1	WNT	0.575959	8.08928e-45	1.21077e-43	3
rs5878	ENSG00000117593	DARS2	Heart - Left Ventricle	ENSG00000168646	AXIN2	WNT	0.604314	2.63455e-50	5.08004e-49	3
rs5878	ENSG00000117593	DARS2	Heart - Left Ventricle	ENSG00000169884	WNT10B	WNT	-0.521587	1.1256e-35	1.11579e-34	3
rs5878	ENSG00000117593	DARS2	Heart - Left Ventricle	ENSG00000174804	FZD4	WNT	-0.688154	2.81372e-70	1.42383e-68	3
rs5878	ENSG00000117593	DARS2	Heart - Left Ventricle	ENSG00000183579	ZNRF3	WNT	0.765317	8.1579e-96	1.37354e-93	3
rs5878	ENSG00000117593	DARS2	Heart - Left Ventricle	ENSG00000184675	AMER1	WNT	0.566608	4.00478e-43	5.55151e-42	3
rs5878	ENSG00000117593	DARS2	Heart - Left Ventricle	ENSG00000196781	TLE1	WNT	-0.631297	4.5851e-56	1.16574e-54	2
rs6663875	ENSG00000117593	DARS2	Adipose - Visceral (Omentum)	ENSG00000050165	DKK3	WNT	-0.553473	2.01924e-46	1.29243e-44	2
rs6663875	ENSG00000117593	DARS2	Adipose - Visceral (Omentum)	ENSG00000106483	SFRP4	WNT	-0.525291	3.49739e-41	1.66308e-39	3
rs6663875	ENSG00000117593	DARS2	Adipose - Visceral (Omentum)	ENSG00000145423	SFRP2	WNT	-0.611063	7.90457e-59	1.0512e-56	3
rs6663875	ENSG00000117593	DARS2	Adipose - Visceral (Omentum)	ENSG00000161202	DVL3	WNT	-0.616541	3.81923e-60	5.46161e-58	3
rs6663875	ENSG00000117593	DARS2	Adipose - Visceral (Omentum)	ENSG00000163251	FZD5	WNT	0.67232	3.58639e-75	1.23882e-72	3
rs6663875	ENSG00000117593	DARS2	Adipose - Visceral (Omentum)	ENSG00000164930	FZD6	WNT	-0.513954	3.28003e-39	1.39074e-37	2
rs6663875	ENSG00000117593	DARS2	Adipose - Visceral (Omentum)	ENSG00000205213	LGR4	WNT	0.537387	2.26906e-43	1.2226e-41	3
rs6663875	ENSG00000117593	DARS2	Brain - Nucleus accumbens (basal ganglia)	ENSG00000205213	LGR4	WNT	0.56531	1.58387e-23	4.83568e-22	3
rs6663875	ENSG00000117593	DARS2	Brain - Putamen (basal ganglia)	ENSG00000169884	WNT10B	WNT	-0.52117	8.65801e-17	7.92146e-16	3
rs6663875	ENSG00000117593	DARS2	Cells - Cultured fibroblasts	ENSG00000004975	DVL2	WNT	-0.534031	1.12308e-39	1.01872e-38	2
rs6663875	ENSG00000117593	DARS2	Cells - Cultured fibroblasts	ENSG00000081059	TCF7	WNT	0.781793	2.45523e-108	2.40257e-106	3
rs6663875	ENSG00000117593	DARS2	Cells - Cultured fibroblasts	ENSG00000082701	GSK3B	WNT	-0.640965	1.68906e-61	3.28338e-60	3
rs6663875	ENSG00000117593	DARS2	Cells - Cultured fibroblasts	ENSG00000106829	TLE4	WNT	-0.545206	1.34143e-41	1.3026e-40	3
rs6663875	ENSG00000117593	DARS2	Cells - Cultured fibroblasts	ENSG00000111186	WNT5B	WNT	0.535895	5.42888e-40	4.9805e-39	3
rs6663875	ENSG00000117593	DARS2	Cells - Cultured fibroblasts	ENSG00000148737	TCF7L2	WNT	-0.878967	1.04046e-168	6.49347e-166	3
rs6663875	ENSG00000117593	DARS2	Cells - Cultured fibroblasts	ENSG00000161202	DVL3	WNT	-0.861325	1.86544e-154	7.72991e-152	3
rs6663875	ENSG00000117593	DARS2	Cells - Cultured fibroblasts	ENSG00000164930	FZD6	WNT	-0.641997	9.41696e-62	1.84661e-60	2
rs6663875	ENSG00000117593	DARS2	Cells - Cultured fibroblasts	ENSG00000165879	FRAT1	WNT	-0.504403	6.53229e-35	4.99416e-34	4
rs6663875	ENSG00000117593	DARS2	Cells - Cultured fibroblasts	ENSG00000168646	AXIN2	WNT	-0.711945	1.47679e-81	5.83436e-80	3
rs6663875	ENSG00000117593	DARS2	Cells - Cultured fibroblasts	ENSG00000174804	FZD4	WNT	-0.762625	4.51375e-100	3.37975e-98	3
rs6663875	ENSG00000117593	DARS2	Cells - Cultured fibroblasts	ENSG00000188064	WNT7B	WNT	0.539729	1.19935e-40	1.12626e-39	3
rs6663875	ENSG00000117593	DARS2	Cells - Cultured fibroblasts	ENSG00000196781	TLE1	WNT	-0.563824	5.73768e-45	6.27319e-44	2
rs6663875	ENSG00000117593	DARS2	Esophagus - Gastroesophageal Junction	ENSG00000100888	CHD8	WNT	0.515797	1.66721e-28	1.35258e-26	3
rs6663875	ENSG00000117593	DARS2	Esophagus - Muscularis	ENSG00000100888	CHD8	WNT	0.603876	2.99208e-56	3.37118e-54	3
rs6663875	ENSG00000117593	DARS2	Esophagus - Muscularis	ENSG00000145423	SFRP2	WNT	-0.535589	2.24315e-42	1.0132e-40	3
rs6663875	ENSG00000117593	DARS2	Heart - Atrial Appendage	ENSG00000004975	DVL2	WNT	-0.596049	1.25629e-44	6.27123e-43	2
rs6663875	ENSG00000117593	DARS2	Heart - Atrial Appendage	ENSG00000050165	DKK3	WNT	0.589046	2.2305e-43	1.03255e-41	2
rs6663875	ENSG00000117593	DARS2	Heart - Atrial Appendage	ENSG00000082701	GSK3B	WNT	0.762992	6.30865e-87	4.18332e-84	3
rs6663875	ENSG00000117593	DARS2	Heart - Atrial Appendage	ENSG00000085741	WNT11	WNT	-0.576519	3.2269e-41	1.33258e-39	4
rs6663875	ENSG00000117593	DARS2	Heart - Atrial Appendage	ENSG00000099949	LZTR1	WNT	-0.550988	4.31298e-37	1.41422e-35	3
rs6663875	ENSG00000117593	DARS2	Heart - Atrial Appendage	ENSG00000100888	CHD8	WNT	0.557703	3.83737e-38	1.33616e-36	3
rs6663875	ENSG00000117593	DARS2	Heart - Atrial Appendage	ENSG00000103126	AXIN1	WNT	-0.675865	2.3838e-61	3.20694e-59	3
rs6663875	ENSG00000117593	DARS2	Heart - Atrial Appendage	ENSG00000108375	RNF43	WNT	0.521456	9.65907e-33	2.48901e-31	3
rs6663875	ENSG00000117593	DARS2	Heart - Atrial Appendage	ENSG00000111642	CHD4	WNT	0.591371	8.64933e-44	4.0859e-42	2
rs6663875	ENSG00000117593	DARS2	Heart - Atrial Appendage	ENSG00000134982	APC	WNT	0.719655	5.4951e-73	1.54303e-70	3
rs6663875	ENSG00000117593	DARS2	Heart - Atrial Appendage	ENSG00000143816	WNT9A	WNT	-0.517736	3.18489e-32	7.9899e-31	na
rs6663875	ENSG00000117593	DARS2	Heart - Atrial Appendage	ENSG00000148737	TCF7L2	WNT	-0.563383	4.74647e-39	1.73651e-37	3
rs6663875	ENSG00000117593	DARS2	Heart - Atrial Appendage	ENSG00000183579	ZNRF3	WNT	0.636879	1.45171e-52	1.16113e-50	3
rs6663875	ENSG00000117593	DARS2	Heart - Left Ventricle	ENSG00000004975	DVL2	WNT	-0.671138	1.08416e-65	4.38924e-64	2
rs6663875	ENSG00000117593	DARS2	Heart - Left Ventricle	ENSG00000050165	DKK3	WNT	0.633968	1.14827e-56	2.99561e-55	2
rs6663875	ENSG00000117593	DARS2	Heart - Left Ventricle	ENSG00000065717	TLE2	WNT	-0.54801	6.56161e-40	7.83599e-39	3
rs6663875	ENSG00000117593	DARS2	Heart - Left Ventricle	ENSG00000082701	GSK3B	WNT	0.822308	4.59388e-122	2.54725e-119	3
rs6663875	ENSG00000117593	DARS2	Heart - Left Ventricle	ENSG00000099949	LZTR1	WNT	-0.693498	8.77059e-72	4.75893e-70	3
rs6663875	ENSG00000117593	DARS2	Heart - Left Ventricle	ENSG00000100888	CHD8	WNT	0.582505	4.88364e-46	7.71355e-45	3
rs6663875	ENSG00000117593	DARS2	Heart - Left Ventricle	ENSG00000102312	PORCN	WNT	0.534481	1.07568e-37	1.16435e-36	4
rs6663875	ENSG00000117593	DARS2	Heart - Left Ventricle	ENSG00000103126	AXIN1	WNT	-0.678464	1.25542e-67	5.59499e-66	3
rs6663875	ENSG00000117593	DARS2	Heart - Left Ventricle	ENSG00000104290	FZD3	WNT	0.534695	9.94258e-38	1.0777e-36	3
rs6663875	ENSG00000117593	DARS2	Heart - Left Ventricle	ENSG00000106829	TLE4	WNT	-0.531406	3.32141e-37	3.52373e-36	3
rs6663875	ENSG00000117593	DARS2	Heart - Left Ventricle	ENSG00000108375	RNF43	WNT	0.681969	1.41962e-68	6.6162e-67	3
rs6663875	ENSG00000117593	DARS2	Heart - Left Ventricle	ENSG00000111642	CHD4	WNT	0.692441	1.75172e-71	9.38479e-70	2
rs6663875	ENSG00000117593	DARS2	Heart - Left Ventricle	ENSG00000134982	APC	WNT	0.751361	1.66629e-90	2.22532e-88	3
rs6663875	ENSG00000117593	DARS2	Heart - Left Ventricle	ENSG00000148737	TCF7L2	WNT	-0.650601	1.50712e-60	4.73079e-59	3
rs6663875	ENSG00000117593	DARS2	Heart - Left Ventricle	ENSG00000157240	FZD1	WNT	0.575959	8.08928e-45	1.21077e-43	3
rs6663875	ENSG00000117593	DARS2	Heart - Left Ventricle	ENSG00000168646	AXIN2	WNT	0.604314	2.63455e-50	5.08004e-49	3
rs6663875	ENSG00000117593	DARS2	Heart - Left Ventricle	ENSG00000169884	WNT10B	WNT	-0.521587	1.1256e-35	1.11579e-34	3
rs6663875	ENSG00000117593	DARS2	Heart - Left Ventricle	ENSG00000174804	FZD4	WNT	-0.688154	2.81372e-70	1.42383e-68	3
rs6663875	ENSG00000117593	DARS2	Heart - Left Ventricle	ENSG00000183579	ZNRF3	WNT	0.765317	8.1579e-96	1.37354e-93	3
rs6663875	ENSG00000117593	DARS2	Heart - Left Ventricle	ENSG00000184675	AMER1	WNT	0.566608	4.00478e-43	5.55151e-42	3
rs6663875	ENSG00000117593	DARS2	Heart - Left Ventricle	ENSG00000196781	TLE1	WNT	-0.631297	4.5851e-56	1.16574e-54	2
rs6663875	ENSG00000117593	DARS2	Testis	ENSG00000100888	CHD8	WNT	0.591932	4.01955e-40	2.8004e-39	3
rs6663875	ENSG00000117593	DARS2	Testis	ENSG00000111642	CHD4	WNT	0.589375	1.03981e-39	7.15433e-39	2
rs6663875	ENSG00000117593	DARS2	Testis	ENSG00000134982	APC	WNT	0.538706	3.11642e-32	1.67457e-31	3
rs6663875	ENSG00000117593	DARS2	Testis	ENSG00000196781	TLE1	WNT	0.502945	1.13403e-27	5.18865e-27	2
rs6681618	ENSG00000117593	DARS2	Heart - Atrial Appendage	ENSG00000004975	DVL2	WNT	-0.596049	1.25629e-44	6.27123e-43	2
rs6681618	ENSG00000117593	DARS2	Heart - Atrial Appendage	ENSG00000050165	DKK3	WNT	0.589046	2.2305e-43	1.03255e-41	2
rs6681618	ENSG00000117593	DARS2	Heart - Atrial Appendage	ENSG00000082701	GSK3B	WNT	0.762992	6.30865e-87	4.18332e-84	3
rs6681618	ENSG00000117593	DARS2	Heart - Atrial Appendage	ENSG00000085741	WNT11	WNT	-0.576519	3.2269e-41	1.33258e-39	4
rs6681618	ENSG00000117593	DARS2	Heart - Atrial Appendage	ENSG00000099949	LZTR1	WNT	-0.550988	4.31298e-37	1.41422e-35	3
rs6681618	ENSG00000117593	DARS2	Heart - Atrial Appendage	ENSG00000100888	CHD8	WNT	0.557703	3.83737e-38	1.33616e-36	3
rs6681618	ENSG00000117593	DARS2	Heart - Atrial Appendage	ENSG00000103126	AXIN1	WNT	-0.675865	2.3838e-61	3.20694e-59	3
rs6681618	ENSG00000117593	DARS2	Heart - Atrial Appendage	ENSG00000108375	RNF43	WNT	0.521456	9.65907e-33	2.48901e-31	3
rs6681618	ENSG00000117593	DARS2	Heart - Atrial Appendage	ENSG00000111642	CHD4	WNT	0.591371	8.64933e-44	4.0859e-42	2
rs6681618	ENSG00000117593	DARS2	Heart - Atrial Appendage	ENSG00000134982	APC	WNT	0.719655	5.4951e-73	1.54303e-70	3
rs6681618	ENSG00000117593	DARS2	Heart - Atrial Appendage	ENSG00000143816	WNT9A	WNT	-0.517736	3.18489e-32	7.9899e-31	na
rs6681618	ENSG00000117593	DARS2	Heart - Atrial Appendage	ENSG00000148737	TCF7L2	WNT	-0.563383	4.74647e-39	1.73651e-37	3
rs6681618	ENSG00000117593	DARS2	Heart - Atrial Appendage	ENSG00000183579	ZNRF3	WNT	0.636879	1.45171e-52	1.16113e-50	3
rs941989	ENSG00000117593	DARS2	Adipose - Visceral (Omentum)	ENSG00000050165	DKK3	WNT	-0.553473	2.01924e-46	1.29243e-44	2
rs941989	ENSG00000117593	DARS2	Adipose - Visceral (Omentum)	ENSG00000106483	SFRP4	WNT	-0.525291	3.49739e-41	1.66308e-39	3
rs941989	ENSG00000117593	DARS2	Adipose - Visceral (Omentum)	ENSG00000145423	SFRP2	WNT	-0.611063	7.90457e-59	1.0512e-56	3
rs941989	ENSG00000117593	DARS2	Adipose - Visceral (Omentum)	ENSG00000161202	DVL3	WNT	-0.616541	3.81923e-60	5.46161e-58	3
rs941989	ENSG00000117593	DARS2	Adipose - Visceral (Omentum)	ENSG00000163251	FZD5	WNT	0.67232	3.58639e-75	1.23882e-72	3
rs941989	ENSG00000117593	DARS2	Adipose - Visceral (Omentum)	ENSG00000164930	FZD6	WNT	-0.513954	3.28003e-39	1.39074e-37	2
rs941989	ENSG00000117593	DARS2	Adipose - Visceral (Omentum)	ENSG00000205213	LGR4	WNT	0.537387	2.26906e-43	1.2226e-41	3
rs941989	ENSG00000117593	DARS2	Brain - Nucleus accumbens (basal ganglia)	ENSG00000205213	LGR4	WNT	0.56531	1.58387e-23	4.83568e-22	3
rs941989	ENSG00000117593	DARS2	Cells - Cultured fibroblasts	ENSG00000004975	DVL2	WNT	-0.534031	1.12308e-39	1.01872e-38	2
rs941989	ENSG00000117593	DARS2	Cells - Cultured fibroblasts	ENSG00000081059	TCF7	WNT	0.781793	2.45523e-108	2.40257e-106	3
rs941989	ENSG00000117593	DARS2	Cells - Cultured fibroblasts	ENSG00000082701	GSK3B	WNT	-0.640965	1.68906e-61	3.28338e-60	3
rs941989	ENSG00000117593	DARS2	Cells - Cultured fibroblasts	ENSG00000106829	TLE4	WNT	-0.545206	1.34143e-41	1.3026e-40	3
rs941989	ENSG00000117593	DARS2	Cells - Cultured fibroblasts	ENSG00000111186	WNT5B	WNT	0.535895	5.42888e-40	4.9805e-39	3
rs941989	ENSG00000117593	DARS2	Cells - Cultured fibroblasts	ENSG00000148737	TCF7L2	WNT	-0.878967	1.04046e-168	6.49347e-166	3
rs941989	ENSG00000117593	DARS2	Cells - Cultured fibroblasts	ENSG00000161202	DVL3	WNT	-0.861325	1.86544e-154	7.72991e-152	3
rs941989	ENSG00000117593	DARS2	Cells - Cultured fibroblasts	ENSG00000164930	FZD6	WNT	-0.641997	9.41696e-62	1.84661e-60	2
rs941989	ENSG00000117593	DARS2	Cells - Cultured fibroblasts	ENSG00000165879	FRAT1	WNT	-0.504403	6.53229e-35	4.99416e-34	4
rs941989	ENSG00000117593	DARS2	Cells - Cultured fibroblasts	ENSG00000168646	AXIN2	WNT	-0.711945	1.47679e-81	5.83436e-80	3
rs941989	ENSG00000117593	DARS2	Cells - Cultured fibroblasts	ENSG00000174804	FZD4	WNT	-0.762625	4.51375e-100	3.37975e-98	3
rs941989	ENSG00000117593	DARS2	Cells - Cultured fibroblasts	ENSG00000188064	WNT7B	WNT	0.539729	1.19935e-40	1.12626e-39	3
rs941989	ENSG00000117593	DARS2	Cells - Cultured fibroblasts	ENSG00000196781	TLE1	WNT	-0.563824	5.73768e-45	6.27319e-44	2
rs941989	ENSG00000117593	DARS2	Esophagus - Gastroesophageal Junction	ENSG00000100888	CHD8	WNT	0.515797	1.66721e-28	1.35258e-26	3
rs941989	ENSG00000117593	DARS2	Esophagus - Muscularis	ENSG00000100888	CHD8	WNT	0.603876	2.99208e-56	3.37118e-54	3
rs941989	ENSG00000117593	DARS2	Esophagus - Muscularis	ENSG00000145423	SFRP2	WNT	-0.535589	2.24315e-42	1.0132e-40	3
rs941989	ENSG00000117593	DARS2	Heart - Atrial Appendage	ENSG00000004975	DVL2	WNT	-0.596049	1.25629e-44	6.27123e-43	2
rs941989	ENSG00000117593	DARS2	Heart - Atrial Appendage	ENSG00000050165	DKK3	WNT	0.589046	2.2305e-43	1.03255e-41	2
rs941989	ENSG00000117593	DARS2	Heart - Atrial Appendage	ENSG00000082701	GSK3B	WNT	0.762992	6.30865e-87	4.18332e-84	3
rs941989	ENSG00000117593	DARS2	Heart - Atrial Appendage	ENSG00000085741	WNT11	WNT	-0.576519	3.2269e-41	1.33258e-39	4
rs941989	ENSG00000117593	DARS2	Heart - Atrial Appendage	ENSG00000099949	LZTR1	WNT	-0.550988	4.31298e-37	1.41422e-35	3
rs941989	ENSG00000117593	DARS2	Heart - Atrial Appendage	ENSG00000100888	CHD8	WNT	0.557703	3.83737e-38	1.33616e-36	3
rs941989	ENSG00000117593	DARS2	Heart - Atrial Appendage	ENSG00000103126	AXIN1	WNT	-0.675865	2.3838e-61	3.20694e-59	3
rs941989	ENSG00000117593	DARS2	Heart - Atrial Appendage	ENSG00000108375	RNF43	WNT	0.521456	9.65907e-33	2.48901e-31	3
rs941989	ENSG00000117593	DARS2	Heart - Atrial Appendage	ENSG00000111642	CHD4	WNT	0.591371	8.64933e-44	4.0859e-42	2
rs941989	ENSG00000117593	DARS2	Heart - Atrial Appendage	ENSG00000134982	APC	WNT	0.719655	5.4951e-73	1.54303e-70	3
rs941989	ENSG00000117593	DARS2	Heart - Atrial Appendage	ENSG00000143816	WNT9A	WNT	-0.517736	3.18489e-32	7.9899e-31	na
rs941989	ENSG00000117593	DARS2	Heart - Atrial Appendage	ENSG00000148737	TCF7L2	WNT	-0.563383	4.74647e-39	1.73651e-37	3
rs941989	ENSG00000117593	DARS2	Heart - Atrial Appendage	ENSG00000183579	ZNRF3	WNT	0.636879	1.45171e-52	1.16113e-50	3
rs941989	ENSG00000117593	DARS2	Heart - Left Ventricle	ENSG00000004975	DVL2	WNT	-0.671138	1.08416e-65	4.38924e-64	2
rs941989	ENSG00000117593	DARS2	Heart - Left Ventricle	ENSG00000050165	DKK3	WNT	0.633968	1.14827e-56	2.99561e-55	2
rs941989	ENSG00000117593	DARS2	Heart - Left Ventricle	ENSG00000065717	TLE2	WNT	-0.54801	6.56161e-40	7.83599e-39	3
rs941989	ENSG00000117593	DARS2	Heart - Left Ventricle	ENSG00000082701	GSK3B	WNT	0.822308	4.59388e-122	2.54725e-119	3
rs941989	ENSG00000117593	DARS2	Heart - Left Ventricle	ENSG00000099949	LZTR1	WNT	-0.693498	8.77059e-72	4.75893e-70	3
rs941989	ENSG00000117593	DARS2	Heart - Left Ventricle	ENSG00000100888	CHD8	WNT	0.582505	4.88364e-46	7.71355e-45	3
rs941989	ENSG00000117593	DARS2	Heart - Left Ventricle	ENSG00000102312	PORCN	WNT	0.534481	1.07568e-37	1.16435e-36	4
rs941989	ENSG00000117593	DARS2	Heart - Left Ventricle	ENSG00000103126	AXIN1	WNT	-0.678464	1.25542e-67	5.59499e-66	3
rs941989	ENSG00000117593	DARS2	Heart - Left Ventricle	ENSG00000104290	FZD3	WNT	0.534695	9.94258e-38	1.0777e-36	3
rs941989	ENSG00000117593	DARS2	Heart - Left Ventricle	ENSG00000106829	TLE4	WNT	-0.531406	3.32141e-37	3.52373e-36	3
rs941989	ENSG00000117593	DARS2	Heart - Left Ventricle	ENSG00000108375	RNF43	WNT	0.681969	1.41962e-68	6.6162e-67	3
rs941989	ENSG00000117593	DARS2	Heart - Left Ventricle	ENSG00000111642	CHD4	WNT	0.692441	1.75172e-71	9.38479e-70	2
rs941989	ENSG00000117593	DARS2	Heart - Left Ventricle	ENSG00000134982	APC	WNT	0.751361	1.66629e-90	2.22532e-88	3
rs941989	ENSG00000117593	DARS2	Heart - Left Ventricle	ENSG00000148737	TCF7L2	WNT	-0.650601	1.50712e-60	4.73079e-59	3
rs941989	ENSG00000117593	DARS2	Heart - Left Ventricle	ENSG00000157240	FZD1	WNT	0.575959	8.08928e-45	1.21077e-43	3
rs941989	ENSG00000117593	DARS2	Heart - Left Ventricle	ENSG00000168646	AXIN2	WNT	0.604314	2.63455e-50	5.08004e-49	3
rs941989	ENSG00000117593	DARS2	Heart - Left Ventricle	ENSG00000169884	WNT10B	WNT	-0.521587	1.1256e-35	1.11579e-34	3
rs941989	ENSG00000117593	DARS2	Heart - Left Ventricle	ENSG00000174804	FZD4	WNT	-0.688154	2.81372e-70	1.42383e-68	3
rs941989	ENSG00000117593	DARS2	Heart - Left Ventricle	ENSG00000183579	ZNRF3	WNT	0.765317	8.1579e-96	1.37354e-93	3
rs941989	ENSG00000117593	DARS2	Heart - Left Ventricle	ENSG00000184675	AMER1	WNT	0.566608	4.00478e-43	5.55151e-42	3
rs941989	ENSG00000117593	DARS2	Heart - Left Ventricle	ENSG00000196781	TLE1	WNT	-0.631297	4.5851e-56	1.16574e-54	2
rs9425430	ENSG00000117593	DARS2	Adipose - Visceral (Omentum)	ENSG00000050165	DKK3	WNT	-0.553473	2.01924e-46	1.29243e-44	2
rs9425430	ENSG00000117593	DARS2	Adipose - Visceral (Omentum)	ENSG00000106483	SFRP4	WNT	-0.525291	3.49739e-41	1.66308e-39	3
rs9425430	ENSG00000117593	DARS2	Adipose - Visceral (Omentum)	ENSG00000145423	SFRP2	WNT	-0.611063	7.90457e-59	1.0512e-56	3
rs9425430	ENSG00000117593	DARS2	Adipose - Visceral (Omentum)	ENSG00000161202	DVL3	WNT	-0.616541	3.81923e-60	5.46161e-58	3
rs9425430	ENSG00000117593	DARS2	Adipose - Visceral (Omentum)	ENSG00000163251	FZD5	WNT	0.67232	3.58639e-75	1.23882e-72	3
rs9425430	ENSG00000117593	DARS2	Adipose - Visceral (Omentum)	ENSG00000164930	FZD6	WNT	-0.513954	3.28003e-39	1.39074e-37	2
rs9425430	ENSG00000117593	DARS2	Adipose - Visceral (Omentum)	ENSG00000205213	LGR4	WNT	0.537387	2.26906e-43	1.2226e-41	3
rs9425430	ENSG00000117593	DARS2	Brain - Nucleus accumbens (basal ganglia)	ENSG00000205213	LGR4	WNT	0.56531	1.58387e-23	4.83568e-22	3
rs9425430	ENSG00000117593	DARS2	Brain - Putamen (basal ganglia)	ENSG00000169884	WNT10B	WNT	-0.52117	8.65801e-17	7.92146e-16	3
rs9425430	ENSG00000117593	DARS2	Cells - Cultured fibroblasts	ENSG00000004975	DVL2	WNT	-0.534031	1.12308e-39	1.01872e-38	2
rs9425430	ENSG00000117593	DARS2	Cells - Cultured fibroblasts	ENSG00000081059	TCF7	WNT	0.781793	2.45523e-108	2.40257e-106	3
rs9425430	ENSG00000117593	DARS2	Cells - Cultured fibroblasts	ENSG00000082701	GSK3B	WNT	-0.640965	1.68906e-61	3.28338e-60	3
rs9425430	ENSG00000117593	DARS2	Cells - Cultured fibroblasts	ENSG00000106829	TLE4	WNT	-0.545206	1.34143e-41	1.3026e-40	3
rs9425430	ENSG00000117593	DARS2	Cells - Cultured fibroblasts	ENSG00000111186	WNT5B	WNT	0.535895	5.42888e-40	4.9805e-39	3
rs9425430	ENSG00000117593	DARS2	Cells - Cultured fibroblasts	ENSG00000148737	TCF7L2	WNT	-0.878967	1.04046e-168	6.49347e-166	3
rs9425430	ENSG00000117593	DARS2	Cells - Cultured fibroblasts	ENSG00000161202	DVL3	WNT	-0.861325	1.86544e-154	7.72991e-152	3
rs9425430	ENSG00000117593	DARS2	Cells - Cultured fibroblasts	ENSG00000164930	FZD6	WNT	-0.641997	9.41696e-62	1.84661e-60	2
rs9425430	ENSG00000117593	DARS2	Cells - Cultured fibroblasts	ENSG00000165879	FRAT1	WNT	-0.504403	6.53229e-35	4.99416e-34	4
rs9425430	ENSG00000117593	DARS2	Cells - Cultured fibroblasts	ENSG00000168646	AXIN2	WNT	-0.711945	1.47679e-81	5.83436e-80	3
rs9425430	ENSG00000117593	DARS2	Cells - Cultured fibroblasts	ENSG00000174804	FZD4	WNT	-0.762625	4.51375e-100	3.37975e-98	3
rs9425430	ENSG00000117593	DARS2	Cells - Cultured fibroblasts	ENSG00000188064	WNT7B	WNT	0.539729	1.19935e-40	1.12626e-39	3
rs9425430	ENSG00000117593	DARS2	Cells - Cultured fibroblasts	ENSG00000196781	TLE1	WNT	-0.563824	5.73768e-45	6.27319e-44	2
rs9425430	ENSG00000117593	DARS2	Esophagus - Gastroesophageal Junction	ENSG00000100888	CHD8	WNT	0.515797	1.66721e-28	1.35258e-26	3
rs9425430	ENSG00000117593	DARS2	Esophagus - Muscularis	ENSG00000100888	CHD8	WNT	0.603876	2.99208e-56	3.37118e-54	3
rs9425430	ENSG00000117593	DARS2	Esophagus - Muscularis	ENSG00000145423	SFRP2	WNT	-0.535589	2.24315e-42	1.0132e-40	3
rs9425430	ENSG00000117593	DARS2	Heart - Atrial Appendage	ENSG00000004975	DVL2	WNT	-0.596049	1.25629e-44	6.27123e-43	2
rs9425430	ENSG00000117593	DARS2	Heart - Atrial Appendage	ENSG00000050165	DKK3	WNT	0.589046	2.2305e-43	1.03255e-41	2
rs9425430	ENSG00000117593	DARS2	Heart - Atrial Appendage	ENSG00000082701	GSK3B	WNT	0.762992	6.30865e-87	4.18332e-84	3
rs9425430	ENSG00000117593	DARS2	Heart - Atrial Appendage	ENSG00000085741	WNT11	WNT	-0.576519	3.2269e-41	1.33258e-39	4
rs9425430	ENSG00000117593	DARS2	Heart - Atrial Appendage	ENSG00000099949	LZTR1	WNT	-0.550988	4.31298e-37	1.41422e-35	3
rs9425430	ENSG00000117593	DARS2	Heart - Atrial Appendage	ENSG00000100888	CHD8	WNT	0.557703	3.83737e-38	1.33616e-36	3
rs9425430	ENSG00000117593	DARS2	Heart - Atrial Appendage	ENSG00000103126	AXIN1	WNT	-0.675865	2.3838e-61	3.20694e-59	3
rs9425430	ENSG00000117593	DARS2	Heart - Atrial Appendage	ENSG00000108375	RNF43	WNT	0.521456	9.65907e-33	2.48901e-31	3
rs9425430	ENSG00000117593	DARS2	Heart - Atrial Appendage	ENSG00000111642	CHD4	WNT	0.591371	8.64933e-44	4.0859e-42	2
rs9425430	ENSG00000117593	DARS2	Heart - Atrial Appendage	ENSG00000134982	APC	WNT	0.719655	5.4951e-73	1.54303e-70	3
rs9425430	ENSG00000117593	DARS2	Heart - Atrial Appendage	ENSG00000143816	WNT9A	WNT	-0.517736	3.18489e-32	7.9899e-31	na
rs9425430	ENSG00000117593	DARS2	Heart - Atrial Appendage	ENSG00000148737	TCF7L2	WNT	-0.563383	4.74647e-39	1.73651e-37	3
rs9425430	ENSG00000117593	DARS2	Heart - Atrial Appendage	ENSG00000183579	ZNRF3	WNT	0.636879	1.45171e-52	1.16113e-50	3
rs9425430	ENSG00000117593	DARS2	Heart - Left Ventricle	ENSG00000004975	DVL2	WNT	-0.671138	1.08416e-65	4.38924e-64	2
rs9425430	ENSG00000117593	DARS2	Heart - Left Ventricle	ENSG00000050165	DKK3	WNT	0.633968	1.14827e-56	2.99561e-55	2
rs9425430	ENSG00000117593	DARS2	Heart - Left Ventricle	ENSG00000065717	TLE2	WNT	-0.54801	6.56161e-40	7.83599e-39	3
rs9425430	ENSG00000117593	DARS2	Heart - Left Ventricle	ENSG00000082701	GSK3B	WNT	0.822308	4.59388e-122	2.54725e-119	3
rs9425430	ENSG00000117593	DARS2	Heart - Left Ventricle	ENSG00000099949	LZTR1	WNT	-0.693498	8.77059e-72	4.75893e-70	3
rs9425430	ENSG00000117593	DARS2	Heart - Left Ventricle	ENSG00000100888	CHD8	WNT	0.582505	4.88364e-46	7.71355e-45	3
rs9425430	ENSG00000117593	DARS2	Heart - Left Ventricle	ENSG00000102312	PORCN	WNT	0.534481	1.07568e-37	1.16435e-36	4
rs9425430	ENSG00000117593	DARS2	Heart - Left Ventricle	ENSG00000103126	AXIN1	WNT	-0.678464	1.25542e-67	5.59499e-66	3
rs9425430	ENSG00000117593	DARS2	Heart - Left Ventricle	ENSG00000104290	FZD3	WNT	0.534695	9.94258e-38	1.0777e-36	3
rs9425430	ENSG00000117593	DARS2	Heart - Left Ventricle	ENSG00000106829	TLE4	WNT	-0.531406	3.32141e-37	3.52373e-36	3
rs9425430	ENSG00000117593	DARS2	Heart - Left Ventricle	ENSG00000108375	RNF43	WNT	0.681969	1.41962e-68	6.6162e-67	3
rs9425430	ENSG00000117593	DARS2	Heart - Left Ventricle	ENSG00000111642	CHD4	WNT	0.692441	1.75172e-71	9.38479e-70	2
rs9425430	ENSG00000117593	DARS2	Heart - Left Ventricle	ENSG00000134982	APC	WNT	0.751361	1.66629e-90	2.22532e-88	3
rs9425430	ENSG00000117593	DARS2	Heart - Left Ventricle	ENSG00000148737	TCF7L2	WNT	-0.650601	1.50712e-60	4.73079e-59	3
rs9425430	ENSG00000117593	DARS2	Heart - Left Ventricle	ENSG00000157240	FZD1	WNT	0.575959	8.08928e-45	1.21077e-43	3
rs9425430	ENSG00000117593	DARS2	Heart - Left Ventricle	ENSG00000168646	AXIN2	WNT	0.604314	2.63455e-50	5.08004e-49	3
rs9425430	ENSG00000117593	DARS2	Heart - Left Ventricle	ENSG00000169884	WNT10B	WNT	-0.521587	1.1256e-35	1.11579e-34	3
rs9425430	ENSG00000117593	DARS2	Heart - Left Ventricle	ENSG00000174804	FZD4	WNT	-0.688154	2.81372e-70	1.42383e-68	3
rs9425430	ENSG00000117593	DARS2	Heart - Left Ventricle	ENSG00000183579	ZNRF3	WNT	0.765317	8.1579e-96	1.37354e-93	3
rs9425430	ENSG00000117593	DARS2	Heart - Left Ventricle	ENSG00000184675	AMER1	WNT	0.566608	4.00478e-43	5.55151e-42	3
rs9425430	ENSG00000117593	DARS2	Heart - Left Ventricle	ENSG00000196781	TLE1	WNT	-0.631297	4.5851e-56	1.16574e-54	2
rs9425430	ENSG00000117593	DARS2	Testis	ENSG00000100888	CHD8	WNT	0.591932	4.01955e-40	2.8004e-39	3
rs9425430	ENSG00000117593	DARS2	Testis	ENSG00000111642	CHD4	WNT	0.589375	1.03981e-39	7.15433e-39	2
rs9425430	ENSG00000117593	DARS2	Testis	ENSG00000134982	APC	WNT	0.538706	3.11642e-32	1.67457e-31	3
rs9425430	ENSG00000117593	DARS2	Testis	ENSG00000196781	TLE1	WNT	0.502945	1.13403e-27	5.18865e-27	2
rs9425766	ENSG00000117593	DARS2	Adipose - Visceral (Omentum)	ENSG00000050165	DKK3	WNT	-0.553473	2.01924e-46	1.29243e-44	2
rs9425766	ENSG00000117593	DARS2	Adipose - Visceral (Omentum)	ENSG00000106483	SFRP4	WNT	-0.525291	3.49739e-41	1.66308e-39	3
rs9425766	ENSG00000117593	DARS2	Adipose - Visceral (Omentum)	ENSG00000145423	SFRP2	WNT	-0.611063	7.90457e-59	1.0512e-56	3
rs9425766	ENSG00000117593	DARS2	Adipose - Visceral (Omentum)	ENSG00000161202	DVL3	WNT	-0.616541	3.81923e-60	5.46161e-58	3
rs9425766	ENSG00000117593	DARS2	Adipose - Visceral (Omentum)	ENSG00000163251	FZD5	WNT	0.67232	3.58639e-75	1.23882e-72	3
rs9425766	ENSG00000117593	DARS2	Adipose - Visceral (Omentum)	ENSG00000164930	FZD6	WNT	-0.513954	3.28003e-39	1.39074e-37	2
rs9425766	ENSG00000117593	DARS2	Adipose - Visceral (Omentum)	ENSG00000205213	LGR4	WNT	0.537387	2.26906e-43	1.2226e-41	3
rs9425766	ENSG00000117593	DARS2	Brain - Nucleus accumbens (basal ganglia)	ENSG00000205213	LGR4	WNT	0.56531	1.58387e-23	4.83568e-22	3
rs9425766	ENSG00000117593	DARS2	Brain - Putamen (basal ganglia)	ENSG00000169884	WNT10B	WNT	-0.52117	8.65801e-17	7.92146e-16	3
rs9425766	ENSG00000117593	DARS2	Cells - Cultured fibroblasts	ENSG00000004975	DVL2	WNT	-0.534031	1.12308e-39	1.01872e-38	2
rs9425766	ENSG00000117593	DARS2	Cells - Cultured fibroblasts	ENSG00000081059	TCF7	WNT	0.781793	2.45523e-108	2.40257e-106	3
rs9425766	ENSG00000117593	DARS2	Cells - Cultured fibroblasts	ENSG00000082701	GSK3B	WNT	-0.640965	1.68906e-61	3.28338e-60	3
rs9425766	ENSG00000117593	DARS2	Cells - Cultured fibroblasts	ENSG00000106829	TLE4	WNT	-0.545206	1.34143e-41	1.3026e-40	3
rs9425766	ENSG00000117593	DARS2	Cells - Cultured fibroblasts	ENSG00000111186	WNT5B	WNT	0.535895	5.42888e-40	4.9805e-39	3
rs9425766	ENSG00000117593	DARS2	Cells - Cultured fibroblasts	ENSG00000148737	TCF7L2	WNT	-0.878967	1.04046e-168	6.49347e-166	3
rs9425766	ENSG00000117593	DARS2	Cells - Cultured fibroblasts	ENSG00000161202	DVL3	WNT	-0.861325	1.86544e-154	7.72991e-152	3
rs9425766	ENSG00000117593	DARS2	Cells - Cultured fibroblasts	ENSG00000164930	FZD6	WNT	-0.641997	9.41696e-62	1.84661e-60	2
rs9425766	ENSG00000117593	DARS2	Cells - Cultured fibroblasts	ENSG00000165879	FRAT1	WNT	-0.504403	6.53229e-35	4.99416e-34	4
rs9425766	ENSG00000117593	DARS2	Cells - Cultured fibroblasts	ENSG00000168646	AXIN2	WNT	-0.711945	1.47679e-81	5.83436e-80	3
rs9425766	ENSG00000117593	DARS2	Cells - Cultured fibroblasts	ENSG00000174804	FZD4	WNT	-0.762625	4.51375e-100	3.37975e-98	3
rs9425766	ENSG00000117593	DARS2	Cells - Cultured fibroblasts	ENSG00000188064	WNT7B	WNT	0.539729	1.19935e-40	1.12626e-39	3
rs9425766	ENSG00000117593	DARS2	Cells - Cultured fibroblasts	ENSG00000196781	TLE1	WNT	-0.563824	5.73768e-45	6.27319e-44	2
rs9425766	ENSG00000117593	DARS2	Esophagus - Gastroesophageal Junction	ENSG00000100888	CHD8	WNT	0.515797	1.66721e-28	1.35258e-26	3
rs9425766	ENSG00000117593	DARS2	Esophagus - Muscularis	ENSG00000100888	CHD8	WNT	0.603876	2.99208e-56	3.37118e-54	3
rs9425766	ENSG00000117593	DARS2	Esophagus - Muscularis	ENSG00000145423	SFRP2	WNT	-0.535589	2.24315e-42	1.0132e-40	3
rs9425766	ENSG00000117593	DARS2	Heart - Atrial Appendage	ENSG00000004975	DVL2	WNT	-0.596049	1.25629e-44	6.27123e-43	2
rs9425766	ENSG00000117593	DARS2	Heart - Atrial Appendage	ENSG00000050165	DKK3	WNT	0.589046	2.2305e-43	1.03255e-41	2
rs9425766	ENSG00000117593	DARS2	Heart - Atrial Appendage	ENSG00000082701	GSK3B	WNT	0.762992	6.30865e-87	4.18332e-84	3
rs9425766	ENSG00000117593	DARS2	Heart - Atrial Appendage	ENSG00000085741	WNT11	WNT	-0.576519	3.2269e-41	1.33258e-39	4
rs9425766	ENSG00000117593	DARS2	Heart - Atrial Appendage	ENSG00000099949	LZTR1	WNT	-0.550988	4.31298e-37	1.41422e-35	3
rs9425766	ENSG00000117593	DARS2	Heart - Atrial Appendage	ENSG00000100888	CHD8	WNT	0.557703	3.83737e-38	1.33616e-36	3
rs9425766	ENSG00000117593	DARS2	Heart - Atrial Appendage	ENSG00000103126	AXIN1	WNT	-0.675865	2.3838e-61	3.20694e-59	3
rs9425766	ENSG00000117593	DARS2	Heart - Atrial Appendage	ENSG00000108375	RNF43	WNT	0.521456	9.65907e-33	2.48901e-31	3
rs9425766	ENSG00000117593	DARS2	Heart - Atrial Appendage	ENSG00000111642	CHD4	WNT	0.591371	8.64933e-44	4.0859e-42	2
rs9425766	ENSG00000117593	DARS2	Heart - Atrial Appendage	ENSG00000134982	APC	WNT	0.719655	5.4951e-73	1.54303e-70	3
rs9425766	ENSG00000117593	DARS2	Heart - Atrial Appendage	ENSG00000143816	WNT9A	WNT	-0.517736	3.18489e-32	7.9899e-31	na
rs9425766	ENSG00000117593	DARS2	Heart - Atrial Appendage	ENSG00000148737	TCF7L2	WNT	-0.563383	4.74647e-39	1.73651e-37	3
rs9425766	ENSG00000117593	DARS2	Heart - Atrial Appendage	ENSG00000183579	ZNRF3	WNT	0.636879	1.45171e-52	1.16113e-50	3
rs9425766	ENSG00000117593	DARS2	Heart - Left Ventricle	ENSG00000004975	DVL2	WNT	-0.671138	1.08416e-65	4.38924e-64	2
rs9425766	ENSG00000117593	DARS2	Heart - Left Ventricle	ENSG00000050165	DKK3	WNT	0.633968	1.14827e-56	2.99561e-55	2
rs9425766	ENSG00000117593	DARS2	Heart - Left Ventricle	ENSG00000065717	TLE2	WNT	-0.54801	6.56161e-40	7.83599e-39	3
rs9425766	ENSG00000117593	DARS2	Heart - Left Ventricle	ENSG00000082701	GSK3B	WNT	0.822308	4.59388e-122	2.54725e-119	3
rs9425766	ENSG00000117593	DARS2	Heart - Left Ventricle	ENSG00000099949	LZTR1	WNT	-0.693498	8.77059e-72	4.75893e-70	3
rs9425766	ENSG00000117593	DARS2	Heart - Left Ventricle	ENSG00000100888	CHD8	WNT	0.582505	4.88364e-46	7.71355e-45	3
rs9425766	ENSG00000117593	DARS2	Heart - Left Ventricle	ENSG00000102312	PORCN	WNT	0.534481	1.07568e-37	1.16435e-36	4
rs9425766	ENSG00000117593	DARS2	Heart - Left Ventricle	ENSG00000103126	AXIN1	WNT	-0.678464	1.25542e-67	5.59499e-66	3
rs9425766	ENSG00000117593	DARS2	Heart - Left Ventricle	ENSG00000104290	FZD3	WNT	0.534695	9.94258e-38	1.0777e-36	3
rs9425766	ENSG00000117593	DARS2	Heart - Left Ventricle	ENSG00000106829	TLE4	WNT	-0.531406	3.32141e-37	3.52373e-36	3
rs9425766	ENSG00000117593	DARS2	Heart - Left Ventricle	ENSG00000108375	RNF43	WNT	0.681969	1.41962e-68	6.6162e-67	3
rs9425766	ENSG00000117593	DARS2	Heart - Left Ventricle	ENSG00000111642	CHD4	WNT	0.692441	1.75172e-71	9.38479e-70	2
rs9425766	ENSG00000117593	DARS2	Heart - Left Ventricle	ENSG00000134982	APC	WNT	0.751361	1.66629e-90	2.22532e-88	3
rs9425766	ENSG00000117593	DARS2	Heart - Left Ventricle	ENSG00000148737	TCF7L2	WNT	-0.650601	1.50712e-60	4.73079e-59	3
rs9425766	ENSG00000117593	DARS2	Heart - Left Ventricle	ENSG00000157240	FZD1	WNT	0.575959	8.08928e-45	1.21077e-43	3
rs9425766	ENSG00000117593	DARS2	Heart - Left Ventricle	ENSG00000168646	AXIN2	WNT	0.604314	2.63455e-50	5.08004e-49	3
rs9425766	ENSG00000117593	DARS2	Heart - Left Ventricle	ENSG00000169884	WNT10B	WNT	-0.521587	1.1256e-35	1.11579e-34	3
rs9425766	ENSG00000117593	DARS2	Heart - Left Ventricle	ENSG00000174804	FZD4	WNT	-0.688154	2.81372e-70	1.42383e-68	3
rs9425766	ENSG00000117593	DARS2	Heart - Left Ventricle	ENSG00000183579	ZNRF3	WNT	0.765317	8.1579e-96	1.37354e-93	3
rs9425766	ENSG00000117593	DARS2	Heart - Left Ventricle	ENSG00000184675	AMER1	WNT	0.566608	4.00478e-43	5.55151e-42	3
rs9425766	ENSG00000117593	DARS2	Heart - Left Ventricle	ENSG00000196781	TLE1	WNT	-0.631297	4.5851e-56	1.16574e-54	2
rs9425766	ENSG00000117593	DARS2	Testis	ENSG00000100888	CHD8	WNT	0.591932	4.01955e-40	2.8004e-39	3
rs9425766	ENSG00000117593	DARS2	Testis	ENSG00000111642	CHD4	WNT	0.589375	1.03981e-39	7.15433e-39	2
rs9425766	ENSG00000117593	DARS2	Testis	ENSG00000134982	APC	WNT	0.538706	3.11642e-32	1.67457e-31	3
rs9425766	ENSG00000117593	DARS2	Testis	ENSG00000196781	TLE1	WNT	0.502945	1.13403e-27	5.18865e-27	2
rs12085290	ENSG00000117601	SERPINC1	Lung	ENSG00000002745	WNT16	WNT	0.568128	2.97832e-57	5.39892e-55	3
rs2049992	ENSG00000117601	SERPINC1	Lung	ENSG00000002745	WNT16	WNT	0.568128	2.97832e-57	5.39892e-55	3
rs4650945	ENSG00000117601	SERPINC1	Lung	ENSG00000002745	WNT16	WNT	0.568128	2.97832e-57	5.39892e-55	3
rs5878	ENSG00000117601	SERPINC1	Lung	ENSG00000002745	WNT16	WNT	0.568128	2.97832e-57	5.39892e-55	3
rs6663875	ENSG00000117601	SERPINC1	Lung	ENSG00000002745	WNT16	WNT	0.568128	2.97832e-57	5.39892e-55	3
rs6681618	ENSG00000117601	SERPINC1	Lung	ENSG00000002745	WNT16	WNT	0.568128	2.97832e-57	5.39892e-55	3
rs941989	ENSG00000117601	SERPINC1	Lung	ENSG00000002745	WNT16	WNT	0.568128	2.97832e-57	5.39892e-55	3
rs9425430	ENSG00000117601	SERPINC1	Lung	ENSG00000002745	WNT16	WNT	0.568128	2.97832e-57	5.39892e-55	3
rs9425766	ENSG00000117601	SERPINC1	Lung	ENSG00000002745	WNT16	WNT	0.568128	2.97832e-57	5.39892e-55	3
rs9494139	ENSG00000118514	ALDH8A1	Colon - Transverse	ENSG00000065361	ERBB3	RTK_RAS	-0.556116	1.61707e-36	2.22695e-35	3
rs9494139	ENSG00000118514	ALDH8A1	Colon - Transverse	ENSG00000065361	ERBB3	RTK_RAS	-0.556116	1.61707e-36	2.22695e-35	3
rs9494139	ENSG00000118514	ALDH8A1	Colon - Transverse	ENSG00000068078	FGFR3	RTK_RAS	-0.679476	6.15079e-60	7.95027e-58	3
rs9494139	ENSG00000118514	ALDH8A1	Colon - Transverse	ENSG00000068078	FGFR3	RTK_RAS	-0.679476	6.15079e-60	7.95027e-58	3
rs9494139	ENSG00000118514	ALDH8A1	Colon - Transverse	ENSG00000077782	FGFR1	RTK_RAS	0.655971	1.28343e-54	8.05243e-53	3
rs9494139	ENSG00000118514	ALDH8A1	Colon - Transverse	ENSG00000077782	FGFR1	RTK_RAS	0.655971	1.28343e-54	8.05243e-53	3
rs9494139	ENSG00000118514	ALDH8A1	Colon - Transverse	ENSG00000078061	ARAF	RTK_RAS	-0.542125	1.89985e-34	2.32771e-33	3
rs9494139	ENSG00000118514	ALDH8A1	Colon - Transverse	ENSG00000078061	ARAF	RTK_RAS	-0.542125	1.89985e-34	2.32771e-33	3
rs9494139	ENSG00000118514	ALDH8A1	Colon - Transverse	ENSG00000097007	ABL1	RTK_RAS	0.643387	5.81989e-52	2.72455e-50	3
rs9494139	ENSG00000118514	ALDH8A1	Colon - Transverse	ENSG00000097007	ABL1	RTK_RAS	0.643387	5.81989e-52	2.72455e-50	3
rs9494139	ENSG00000118514	ALDH8A1	Colon - Transverse	ENSG00000102882	MAPK3	RTK_RAS	-0.643258	6.18904e-52	2.88636e-50	2
rs9494139	ENSG00000118514	ALDH8A1	Colon - Transverse	ENSG00000102882	MAPK3	RTK_RAS	-0.643258	6.18904e-52	2.88636e-50	2
rs9494139	ENSG00000118514	ALDH8A1	Colon - Transverse	ENSG00000105976	MET	RTK_RAS	-0.564822	7.41905e-38	1.10882e-36	3
rs9494139	ENSG00000118514	ALDH8A1	Colon - Transverse	ENSG00000105976	MET	RTK_RAS	-0.564822	7.41905e-38	1.10882e-36	3
rs9494139	ENSG00000118514	ALDH8A1	Colon - Transverse	ENSG00000111344	RASAL1	RTK_RAS	-0.662037	6.04798e-56	4.41435e-54	4
rs9494139	ENSG00000118514	ALDH8A1	Colon - Transverse	ENSG00000111344	RASAL1	RTK_RAS	-0.662037	6.04798e-56	4.41435e-54	4
rs9494139	ENSG00000118514	ALDH8A1	Colon - Transverse	ENSG00000113319	RASGRF2	RTK_RAS	0.52285	9.46797e-32	9.99968e-31	4
rs9494139	ENSG00000118514	ALDH8A1	Colon - Transverse	ENSG00000113319	RASGRF2	RTK_RAS	0.52285	9.46797e-32	9.99968e-31	4
rs9494139	ENSG00000118514	ALDH8A1	Colon - Transverse	ENSG00000126934	MAP2K2	RTK_RAS	-0.534068	2.67523e-33	3.07742e-32	3
rs9494139	ENSG00000118514	ALDH8A1	Colon - Transverse	ENSG00000126934	MAP2K2	RTK_RAS	-0.534068	2.67523e-33	3.07742e-32	3
rs9494139	ENSG00000118514	ALDH8A1	Colon - Transverse	ENSG00000127445	PIN1	RTK_RAS	0.58895	8.83039e-42	1.72651e-40	3
rs9494139	ENSG00000118514	ALDH8A1	Colon - Transverse	ENSG00000127445	PIN1	RTK_RAS	0.58895	8.83039e-42	1.72651e-40	3
rs9494139	ENSG00000118514	ALDH8A1	Colon - Transverse	ENSG00000129946	SHC2	RTK_RAS	0.681417	2.12581e-60	2.98343e-58	3
rs9494139	ENSG00000118514	ALDH8A1	Colon - Transverse	ENSG00000129946	SHC2	RTK_RAS	0.681417	2.12581e-60	2.98343e-58	3
rs9494139	ENSG00000118514	ALDH8A1	Colon - Transverse	ENSG00000140443	IGF1R	RTK_RAS	0.613166	4.58811e-46	1.24994e-44	2
rs9494139	ENSG00000118514	ALDH8A1	Colon - Transverse	ENSG00000140443	IGF1R	RTK_RAS	0.613166	4.58811e-46	1.24994e-44	2
rs9494139	ENSG00000118514	ALDH8A1	Colon - Transverse	ENSG00000141068	KSR1	RTK_RAS	0.513504	1.67171e-30	1.65611e-29	3
rs9494139	ENSG00000118514	ALDH8A1	Colon - Transverse	ENSG00000141068	KSR1	RTK_RAS	0.513504	1.67171e-30	1.65611e-29	3
rs9494139	ENSG00000118514	ALDH8A1	Colon - Transverse	ENSG00000141736	ERBB2	RTK_RAS	-0.636689	1.34537e-50	5.50311e-49	2
rs9494139	ENSG00000118514	ALDH8A1	Colon - Transverse	ENSG00000141736	ERBB2	RTK_RAS	-0.636689	1.34537e-50	5.50311e-49	2
rs9494139	ENSG00000118514	ALDH8A1	Colon - Transverse	ENSG00000142273	CBLC	RTK_RAS	-0.703297	7.32204e-66	3.25989e-63	3
rs9494139	ENSG00000118514	ALDH8A1	Colon - Transverse	ENSG00000142273	CBLC	RTK_RAS	-0.703297	7.32204e-66	3.25989e-63	3
rs9494139	ENSG00000118514	ALDH8A1	Colon - Transverse	ENSG00000148082	SHC3	RTK_RAS	0.518539	3.59903e-31	3.69327e-30	3
rs9494139	ENSG00000118514	ALDH8A1	Colon - Transverse	ENSG00000148082	SHC3	RTK_RAS	0.518539	3.59903e-31	3.69327e-30	3
rs9494139	ENSG00000118514	ALDH8A1	Colon - Transverse	ENSG00000157764	BRAF	RTK_RAS	0.659012	2.80029e-55	1.88614e-53	3
rs9494139	ENSG00000118514	ALDH8A1	Colon - Transverse	ENSG00000157764	BRAF	RTK_RAS	0.659012	2.80029e-55	1.88614e-53	3
rs9494139	ENSG00000118514	ALDH8A1	Colon - Transverse	ENSG00000158186	MRAS	RTK_RAS	0.603809	2.29387e-44	5.45516e-43	3
rs9494139	ENSG00000118514	ALDH8A1	Colon - Transverse	ENSG00000158186	MRAS	RTK_RAS	0.603809	2.29387e-44	5.45516e-43	3
rs9494139	ENSG00000118514	ALDH8A1	Colon - Transverse	ENSG00000160867	FGFR4	RTK_RAS	-0.629349	3.8461e-49	1.36925e-47	3
rs9494139	ENSG00000118514	ALDH8A1	Colon - Transverse	ENSG00000160867	FGFR4	RTK_RAS	-0.629349	3.8461e-49	1.36925e-47	3
rs9494139	ENSG00000118514	ALDH8A1	Colon - Transverse	ENSG00000162734	PEA15	RTK_RAS	0.602984	3.21988e-44	7.55847e-43	3
rs9494139	ENSG00000118514	ALDH8A1	Colon - Transverse	ENSG00000162734	PEA15	RTK_RAS	0.602984	3.21988e-44	7.55847e-43	3
rs9494139	ENSG00000118514	ALDH8A1	Colon - Transverse	ENSG00000165731	RET	RTK_RAS	0.602299	4.26238e-44	9.9156e-43	3
rs9494139	ENSG00000118514	ALDH8A1	Colon - Transverse	ENSG00000165731	RET	RTK_RAS	0.602299	4.26238e-44	9.9156e-43	3
rs9494139	ENSG00000118514	ALDH8A1	Colon - Transverse	ENSG00000168522	FNTA	RTK_RAS	0.619659	2.81092e-47	8.52085e-46	3
rs9494139	ENSG00000118514	ALDH8A1	Colon - Transverse	ENSG00000168522	FNTA	RTK_RAS	0.619659	2.81092e-47	8.52085e-46	3
rs9494139	ENSG00000118514	ALDH8A1	Colon - Transverse	ENSG00000169047	IRS1	RTK_RAS	0.5808	2.03315e-40	3.59113e-39	2
rs9494139	ENSG00000118514	ALDH8A1	Colon - Transverse	ENSG00000169047	IRS1	RTK_RAS	0.5808	2.03315e-40	3.59113e-39	2
rs9494139	ENSG00000118514	ALDH8A1	Colon - Transverse	ENSG00000171094	ALK	RTK_RAS	0.647222	9.3059e-53	4.75317e-51	3
rs9494139	ENSG00000118514	ALDH8A1	Colon - Transverse	ENSG00000171094	ALK	RTK_RAS	0.647222	9.3059e-53	4.75317e-51	3
rs9494139	ENSG00000118514	ALDH8A1	Colon - Transverse	ENSG00000172531	PPP1CA	RTK_RAS	-0.715986	2.89039e-69	2.83749e-66	3
rs9494139	ENSG00000118514	ALDH8A1	Colon - Transverse	ENSG00000172531	PPP1CA	RTK_RAS	-0.715986	2.89039e-69	2.83749e-66	3
rs9494139	ENSG00000118514	ALDH8A1	Colon - Transverse	ENSG00000173653	RCE1	RTK_RAS	-0.559716	4.57153e-37	6.50087e-36	4
rs9494139	ENSG00000118514	ALDH8A1	Colon - Transverse	ENSG00000173653	RCE1	RTK_RAS	-0.559716	4.57153e-37	6.50087e-36	4
rs9494139	ENSG00000118514	ALDH8A1	Colon - Transverse	ENSG00000179295	PTPN11	RTK_RAS	0.546788	3.97792e-35	5.06403e-34	3
rs9494139	ENSG00000118514	ALDH8A1	Colon - Transverse	ENSG00000179295	PTPN11	RTK_RAS	0.546788	3.97792e-35	5.06403e-34	3
rs9494139	ENSG00000118514	ALDH8A1	Colon - Transverse	ENSG00000185634	SHC4	RTK_RAS	0.627531	8.7048e-49	2.9916e-47	3
rs9494139	ENSG00000118514	ALDH8A1	Colon - Transverse	ENSG00000185634	SHC4	RTK_RAS	0.627531	8.7048e-49	2.9916e-47	3
rs9494139	ENSG00000118514	ALDH8A1	Colon - Transverse	ENSG00000198400	NTRK1	RTK_RAS	0.585216	3.75707e-41	6.99472e-40	3
rs9494139	ENSG00000118514	ALDH8A1	Colon - Transverse	ENSG00000198400	NTRK1	RTK_RAS	0.585216	3.75707e-41	6.99472e-40	3
rs9494139	ENSG00000118514	ALDH8A1	Colon - Transverse	ENSG00000213281	NRAS	RTK_RAS	-0.687013	9.4683e-62	1.70551e-59	3
rs9494139	ENSG00000118514	ALDH8A1	Colon - Transverse	ENSG00000213281	NRAS	RTK_RAS	-0.687013	9.4683e-62	1.70551e-59	3
rs678846	ENSG00000125498	KIR2DL1	Whole Blood	ENSG00000105810	CDK6	Cell_Cycle	0.636046	8.72255e-98	3.64792e-96	3
rs678846	ENSG00000125498	KIR2DL1	Whole Blood	ENSG00000118971	CCND2	Cell_Cycle	0.654169	3.42355e-105	1.7485e-103	3
rs678846	ENSG00000125498	KIR2DL1	Whole Blood	ENSG00000123374	CDK2	Cell_Cycle	0.583665	6.16747e-79	1.52854e-77	3
rs678846	ENSG00000125498	KIR2DL1	Whole Blood	ENSG00000124762	CDKN1A	Cell_Cycle	0.730293	7.99984e-143	1.19877e-140	3
rs678846	ENSG00000125498	KIR2DL1	Whole Blood	ENSG00000147883	CDKN2B	Cell_Cycle	-0.61682	1.87731e-90	6.43428e-89	3
rs1013256	ENSG00000130508	PXDN	Breast - Mammary Tissue	ENSG00000018236	CNTN1	NOTCH	-0.658174	3.68145e-61	3.11472e-59	2
rs1013256	ENSG00000130508	PXDN	Breast - Mammary Tissue	ENSG00000022267	FHL1	NOTCH	0.677574	4.74121e-66	5.27496e-64	3
rs1013256	ENSG00000130508	PXDN	Breast - Mammary Tissue	ENSG00000110042	DTX4	NOTCH	0.588052	3.62814e-46	1.3633e-44	3
rs1013256	ENSG00000130508	PXDN	Breast - Mammary Tissue	ENSG00000114315	HES1	NOTCH	-0.52718	7.89694e-36	1.73246e-34	3
rs1013256	ENSG00000130508	PXDN	Breast - Mammary Tissue	ENSG00000116478	HDAC1	NOTCH	-0.628888	1.97858e-54	1.15429e-52	3
rs1013256	ENSG00000130508	PXDN	Breast - Mammary Tissue	ENSG00000117362	APH1A	NOTCH	-0.618416	3.40094e-52	1.76585e-50	3
rs1013256	ENSG00000130508	PXDN	Breast - Mammary Tissue	ENSG00000135144	DTX1	NOTCH	0.71227	8.3415e-76	1.6529e-73	2
rs1013256	ENSG00000130508	PXDN	Breast - Mammary Tissue	ENSG00000148400	NOTCH1	NOTCH	0.60142	9.66577e-49	4.17984e-47	2
rs1013256	ENSG00000130508	PXDN	Breast - Mammary Tissue	ENSG00000178498	DTX3	NOTCH	-0.715553	8.37564e-77	1.74785e-74	3
rs1013256	ENSG00000130508	PXDN	Breast - Mammary Tissue	ENSG00000197070	ARRDC1	NOTCH	-0.586671	6.58931e-46	2.45065e-44	3
rs1013256	ENSG00000130508	PXDN	Cells - Cultured fibroblasts	ENSG00000073614	KDM5A	NOTCH	0.504829	5.62021e-35	4.30846e-34	3
rs1013256	ENSG00000130508	PXDN	Cells - Cultured fibroblasts	ENSG00000162736	NCSTN	NOTCH	0.516407	8.72866e-37	7.14801e-36	3
rs1013256	ENSG00000130508	PXDN	Skin - Not Sun Exposed (Suprapubic)	ENSG00000022267	FHL1	NOTCH	0.554407	9.0056e-53	9.22847e-51	3
rs1013256	ENSG00000130508	PXDN	Skin - Not Sun Exposed (Suprapubic)	ENSG00000073614	KDM5A	NOTCH	-0.586897	2.08583e-60	3.20479e-58	3
rs1013256	ENSG00000130508	PXDN	Skin - Not Sun Exposed (Suprapubic)	ENSG00000100060	MFNG	NOTCH	0.583702	1.28392e-59	1.88895e-57	2
rs1013256	ENSG00000130508	PXDN	Skin - Not Sun Exposed (Suprapubic)	ENSG00000105245	NUMBL	NOTCH	0.60622	2.25492e-65	4.60542e-63	3
rs1013256	ENSG00000130508	PXDN	Skin - Not Sun Exposed (Suprapubic)	ENSG00000106003	LFNG	NOTCH	-0.513388	2.94684e-44	1.83645e-42	2
rs1013256	ENSG00000130508	PXDN	Skin - Not Sun Exposed (Suprapubic)	ENSG00000109670	FBXW7	NOTCH	-0.547913	2.40901e-51	2.25939e-49	3
rs1013256	ENSG00000130508	PXDN	Skin - Not Sun Exposed (Suprapubic)	ENSG00000117122	MFAP2	NOTCH	0.626557	5.55237e-71	1.53959e-68	3
rs1013256	ENSG00000130508	PXDN	Skin - Not Sun Exposed (Suprapubic)	ENSG00000163909	HEYL	NOTCH	0.52701	5.88926e-47	4.29737e-45	4
rs1013256	ENSG00000130508	PXDN	Skin - Not Sun Exposed (Suprapubic)	ENSG00000164683	HEY1	NOTCH	0.556721	2.74402e-53	2.90149e-51	2
rs1013256	ENSG00000130508	PXDN	Skin - Not Sun Exposed (Suprapubic)	ENSG00000172889	EGFL7	NOTCH	0.648986	1.13759e-77	4.38825e-75	2
rs1013256	ENSG00000130508	PXDN	Skin - Not Sun Exposed (Suprapubic)	ENSG00000184916	JAG2	NOTCH	-0.521617	7.13317e-46	4.88872e-44	2
rs1013256	ENSG00000130508	PXDN	Skin - Not Sun Exposed (Suprapubic)	ENSG00000196782	MAML3	NOTCH	-0.596082	1.00169e-62	1.76847e-60	2
rs1013256	ENSG00000130508	PXDN	Skin - Not Sun Exposed (Suprapubic)	ENSG00000197614	MFAP5	NOTCH	0.626834	4.62638e-71	1.28737e-68	3
rs1013256	ENSG00000130508	PXDN	Skin - Sun Exposed (Lower leg)	ENSG00000022267	FHL1	NOTCH	0.552014	1.71475e-63	1.12484e-61	3
rs1013256	ENSG00000130508	PXDN	Skin - Sun Exposed (Lower leg)	ENSG00000069812	HES2	NOTCH	-0.507211	2.75074e-52	1.19102e-50	na
rs1013256	ENSG00000130508	PXDN	Skin - Sun Exposed (Lower leg)	ENSG00000100060	MFNG	NOTCH	0.693373	5.60027e-113	1.01093e-110	2
rs1013256	ENSG00000130508	PXDN	Skin - Sun Exposed (Lower leg)	ENSG00000105245	NUMBL	NOTCH	0.654204	1.41335e-96	2.05617e-94	3
rs1013256	ENSG00000130508	PXDN	Skin - Sun Exposed (Lower leg)	ENSG00000117122	MFAP2	NOTCH	0.563852	9.55346e-67	6.97769e-65	3
rs1013256	ENSG00000130508	PXDN	Skin - Sun Exposed (Lower leg)	ENSG00000172889	EGFL7	NOTCH	0.62288	4.03644e-85	4.74421e-83	2
rs1013256	ENSG00000130508	PXDN	Skin - Sun Exposed (Lower leg)	ENSG00000196782	MAML3	NOTCH	-0.605977	1.83582e-79	1.91073e-77	2
rs1013256	ENSG00000130508	PXDN	Skin - Sun Exposed (Lower leg)	ENSG00000197614	MFAP5	NOTCH	0.557114	7.05231e-65	4.8531e-63	3
rs2722888	ENSG00000134014	ELP3	Thyroid	ENSG00000141510	TP53	TP53	0.617971	1.38567e-75	8.90773e-73	2
rs2722888	ENSG00000134014	ELP3	Whole Blood	ENSG00000141510	TP53	TP53	0.69574	2.82276e-124	2.44593e-122	2
rs2726958	ENSG00000134014	ELP3	Esophagus - Muscularis	ENSG00000036257	CUL3	NRF2	0.583356	9.83838e-52	8.23522e-50	3
rs2726958	ENSG00000134014	ELP3	Esophagus - Muscularis	ENSG00000079999	KEAP1	NRF2	0.6025	6.15234e-56	6.78911e-54	3
rs11710365	ENSG00000138495	COX17	Cells - Cultured fibroblasts	ENSG00000101412	E2F1	Cell_Cycle	0.831755	1.68254e-134	3.96013e-132	2
rs11710365	ENSG00000138495	COX17	Cells - Cultured fibroblasts	ENSG00000105173	CCNE1	Cell_Cycle	0.723739	1.70633e-85	7.72317e-84	3
rs11710365	ENSG00000138495	COX17	Cells - Cultured fibroblasts	ENSG00000105810	CDK6	Cell_Cycle	0.646952	5.51787e-63	1.12935e-61	2
rs11710365	ENSG00000138495	COX17	Cells - Cultured fibroblasts	ENSG00000111276	CDKN1B	Cell_Cycle	-0.510337	7.90534e-36	6.24846e-35	3
rs11710365	ENSG00000138495	COX17	Cells - Cultured fibroblasts	ENSG00000112242	E2F3	Cell_Cycle	0.542081	4.70489e-41	4.48441e-40	3
rs11710365	ENSG00000138495	COX17	Cells - Cultured fibroblasts	ENSG00000112576	CCND3	Cell_Cycle	0.530886	3.79134e-39	3.37681e-38	3
rs11710365	ENSG00000138495	COX17	Cells - Cultured fibroblasts	ENSG00000123374	CDK2	Cell_Cycle	0.814914	8.44705e-125	1.43983e-122	2
rs11710365	ENSG00000138495	COX17	Cells - Cultured fibroblasts	ENSG00000139687	RB1	Cell_Cycle	0.702662	1.35275e-78	4.77721e-77	2
rs11710365	ENSG00000138495	COX17	Cells - Cultured fibroblasts	ENSG00000147883	CDKN2B	Cell_Cycle	-0.75688	9.56812e-98	6.61335e-96	2
rs17034466	ENSG00000143126	CELSR2	Heart - Left Ventricle	ENSG00000108788	MLX	MYC	0.537349	3.71994e-38	4.11572e-37	3
rs17034466	ENSG00000143126	CELSR2	Heart - Left Ventricle	ENSG00000108788	MLX	MYC	0.537349	3.71994e-38	4.11572e-37	3
rs17034466	ENSG00000143126	CELSR2	Heart - Left Ventricle	ENSG00000213347	MXD3	MYC	-0.719324	1.485e-79	1.18649e-77	3
rs17034466	ENSG00000143126	CELSR2	Heart - Left Ventricle	ENSG00000213347	MXD3	MYC	-0.719324	1.485e-79	1.18649e-77	3
rs6774457	ENSG00000144681	STAC	Brain - Cerebellar Hemisphere	ENSG00000174197	MGA	MYC	0.577102	1.34104e-23	2.07728e-22	3
rs2111480	ENSG00000146530	VWDE	Colon - Transverse	ENSG00000100150	DEPDC5	PI3K	0.593852	1.2822e-42	2.6668e-41	3
rs2111480	ENSG00000146530	VWDE	Colon - Transverse	ENSG00000100150	DEPDC5	PI3K	0.593852	1.2822e-42	2.6668e-41	3
rs2111480	ENSG00000146530	VWDE	Colon - Transverse	ENSG00000105647	PIK3R2	PI3K	0.511737	2.84838e-30	2.78984e-29	3
rs2111480	ENSG00000146530	VWDE	Colon - Transverse	ENSG00000105647	PIK3R2	PI3K	0.511737	2.84838e-30	2.78984e-29	3
rs2111480	ENSG00000146530	VWDE	Colon - Transverse	ENSG00000106615	RHEB	PI3K	-0.615665	1.57808e-46	4.48978e-45	3
rs2111480	ENSG00000146530	VWDE	Colon - Transverse	ENSG00000106615	RHEB	PI3K	-0.615665	1.57808e-46	4.48978e-45	3
rs2111480	ENSG00000146530	VWDE	Colon - Transverse	ENSG00000121879	PIK3CA	PI3K	-0.511302	3.24634e-30	3.17029e-29	3
rs2111480	ENSG00000146530	VWDE	Colon - Transverse	ENSG00000121879	PIK3CA	PI3K	-0.511302	3.24634e-30	3.17029e-29	3
rs1993609	ENSG00000150961	SEC24D	Liver	ENSG00000107404	DVL1	WNT	-0.521365	6.76678e-19	3.60032e-17	3
rs12085290	ENSG00000152061	RABGAP1L	Brain - Frontal Cortex (BA9)	ENSG00000002745	WNT16	WNT	0.505527	6.1984e-16	6.7567e-15	3
rs12085290	ENSG00000152061	RABGAP1L	Brain - Frontal Cortex (BA9)	ENSG00000081059	TCF7	WNT	-0.58187	1.07961e-21	1.85283e-20	4
rs12085290	ENSG00000152061	RABGAP1L	Brain - Frontal Cortex (BA9)	ENSG00000082701	GSK3B	WNT	0.785025	4.56937e-48	3.37205e-45	3
rs12085290	ENSG00000152061	RABGAP1L	Brain - Frontal Cortex (BA9)	ENSG00000104290	FZD3	WNT	0.650359	2.5457e-28	7.78866e-27	3
rs12085290	ENSG00000152061	RABGAP1L	Brain - Frontal Cortex (BA9)	ENSG00000111642	CHD4	WNT	-0.536173	4.5151e-18	5.80885e-17	2
rs12085290	ENSG00000152061	RABGAP1L	Brain - Frontal Cortex (BA9)	ENSG00000148737	TCF7L2	WNT	-0.508009	4.23735e-16	4.67929e-15	3
rs12085290	ENSG00000152061	RABGAP1L	Brain - Frontal Cortex (BA9)	ENSG00000155760	FZD7	WNT	-0.567323	1.76699e-20	2.74763e-19	3
rs12085290	ENSG00000152061	RABGAP1L	Brain - Frontal Cortex (BA9)	ENSG00000161202	DVL3	WNT	-0.57634	3.17559e-21	5.2428e-20	3
rs12085290	ENSG00000152061	RABGAP1L	Brain - Frontal Cortex (BA9)	ENSG00000162337	LRP5	WNT	-0.688516	8.17922e-33	4.04428e-31	3
rs12085290	ENSG00000152061	RABGAP1L	Brain - Frontal Cortex (BA9)	ENSG00000174804	FZD4	WNT	-0.559709	7.22999e-20	1.07307e-18	3
rs12085290	ENSG00000152061	RABGAP1L	Brain - Frontal Cortex (BA9)	ENSG00000177283	FZD8	WNT	-0.620925	2.84672e-25	6.56036e-24	4
rs12085290	ENSG00000152061	RABGAP1L	Brain - Frontal Cortex (BA9)	ENSG00000180340	FZD2	WNT	-0.536525	4.25439e-18	5.4871e-17	3
rs12085290	ENSG00000152061	RABGAP1L	Brain - Frontal Cortex (BA9)	ENSG00000183579	ZNRF3	WNT	-0.605601	8.2698e-24	1.68364e-22	3
rs12085290	ENSG00000152061	RABGAP1L	Brain - Frontal Cortex (BA9)	ENSG00000196781	TLE1	WNT	-0.609682	3.43212e-24	7.24124e-23	3
rs12085290	ENSG00000152061	RABGAP1L	Heart - Atrial Appendage	ENSG00000050165	DKK3	WNT	0.627409	1.28351e-50	9.06864e-49	3
rs12085290	ENSG00000152061	RABGAP1L	Heart - Atrial Appendage	ENSG00000108375	RNF43	WNT	0.551702	3.34351e-37	1.10426e-35	3
rs12085290	ENSG00000152061	RABGAP1L	Lung	ENSG00000148737	TCF7L2	WNT	0.51641	6.28172e-46	6.19902e-44	3
rs12085290	ENSG00000152061	RABGAP1L	Nerve - Tibial	ENSG00000050165	DKK3	WNT	0.546948	1.09854e-52	9.52018e-51	3
rs12085290	ENSG00000152061	RABGAP1L	Nerve - Tibial	ENSG00000102312	PORCN	WNT	-0.507076	2.40768e-44	1.29371e-42	3
rs12085290	ENSG00000152061	RABGAP1L	Nerve - Tibial	ENSG00000157240	FZD1	WNT	0.534951	4.66109e-50	3.47582e-48	4
rs12085290	ENSG00000152061	RABGAP1L	Nerve - Tibial	ENSG00000163251	FZD5	WNT	-0.600415	8.55928e-66	1.55165e-63	3
rs12085290	ENSG00000152061	RABGAP1L	Skin - Not Sun Exposed (Suprapubic)	ENSG00000108375	RNF43	WNT	0.56239	1.43336e-54	1.61555e-52	3
rs12085290	ENSG00000152061	RABGAP1L	Skin - Not Sun Exposed (Suprapubic)	ENSG00000162552	WNT4	WNT	0.53033	1.24026e-47	9.41145e-46	3
rs12085290	ENSG00000152061	RABGAP1L	Skin - Not Sun Exposed (Suprapubic)	ENSG00000163251	FZD5	WNT	-0.548128	2.16387e-51	2.0384e-49	3
rs12085290	ENSG00000152061	RABGAP1L	Skin - Not Sun Exposed (Suprapubic)	ENSG00000174804	FZD4	WNT	-0.548003	2.30375e-51	2.16498e-49	3
rs12085290	ENSG00000152061	RABGAP1L	Skin - Not Sun Exposed (Suprapubic)	ENSG00000188064	WNT7B	WNT	0.521963	6.08655e-46	4.18481e-44	3
rs12085290	ENSG00000152061	RABGAP1L	Skin - Sun Exposed (Lower leg)	ENSG00000100888	CHD8	WNT	0.519861	2.77836e-55	1.35402e-53	3
rs12085290	ENSG00000152061	RABGAP1L	Skin - Sun Exposed (Lower leg)	ENSG00000106829	TLE4	WNT	0.522539	6.21133e-56	3.11518e-54	3
rs12085290	ENSG00000152061	RABGAP1L	Skin - Sun Exposed (Lower leg)	ENSG00000108375	RNF43	WNT	0.560649	7.47416e-66	5.29745e-64	3
rs12085290	ENSG00000152061	RABGAP1L	Small Intestine - Terminal Ileum	ENSG00000002745	WNT16	WNT	0.584442	4.54314e-19	7.97609e-18	3
rs12085290	ENSG00000152061	RABGAP1L	Small Intestine - Terminal Ileum	ENSG00000081059	TCF7	WNT	0.739594	1.11536e-34	3.18155e-32	4
rs12085290	ENSG00000152061	RABGAP1L	Small Intestine - Terminal Ileum	ENSG00000125084	WNT1	WNT	0.67036	1.52417e-26	7.07999e-25	3
rs12085290	ENSG00000152061	RABGAP1L	Small Intestine - Terminal Ileum	ENSG00000138795	LEF1	WNT	0.609334	5.30205e-21	1.18642e-19	3
rs12085290	ENSG00000152061	RABGAP1L	Small Intestine - Terminal Ileum	ENSG00000140332	TLE3	WNT	0.609011	5.63062e-21	1.25755e-19	3
rs12085290	ENSG00000152061	RABGAP1L	Small Intestine - Terminal Ileum	ENSG00000164930	FZD6	WNT	-0.544791	2.60382e-16	3.30961e-15	3
rs12085290	ENSG00000152061	RABGAP1L	Small Intestine - Terminal Ileum	ENSG00000165879	FRAT1	WNT	0.613201	2.56288e-21	5.98797e-20	4
rs12085290	ENSG00000152061	RABGAP1L	Small Intestine - Terminal Ileum	ENSG00000169884	WNT10B	WNT	0.67887	2.01198e-27	1.07674e-25	4
rs12085290	ENSG00000152061	RABGAP1L	Small Intestine - Terminal Ileum	ENSG00000174804	FZD4	WNT	-0.516339	1.51935e-14	1.55537e-13	3
rs12085290	ENSG00000152061	RABGAP1L	Small Intestine - Terminal Ileum	ENSG00000183579	ZNRF3	WNT	-0.671172	1.25987e-26	5.94628e-25	3
rs12085290	ENSG00000152061	RABGAP1L	Testis	ENSG00000004975	DVL2	WNT	-0.520086	8.62707e-30	4.26003e-29	3
rs12085290	ENSG00000152061	RABGAP1L	Testis	ENSG00000050165	DKK3	WNT	-0.53699	5.31002e-32	2.83144e-31	3
rs12085290	ENSG00000152061	RABGAP1L	Testis	ENSG00000061492	WNT8A	WNT	0.574469	2.25073e-37	1.43751e-36	4
rs12085290	ENSG00000152061	RABGAP1L	Testis	ENSG00000065717	TLE2	WNT	-0.67395	1.31817e-55	1.42036e-54	4
rs12085290	ENSG00000152061	RABGAP1L	Testis	ENSG00000075290	WNT8B	WNT	0.564674	6.65157e-36	4.04054e-35	4
rs12085290	ENSG00000152061	RABGAP1L	Testis	ENSG00000102312	PORCN	WNT	-0.53097	3.36273e-31	1.74461e-30	3
rs12085290	ENSG00000152061	RABGAP1L	Testis	ENSG00000104371	DKK4	WNT	0.583417	9.22498e-39	6.15343e-38	4
rs12085290	ENSG00000152061	RABGAP1L	Testis	ENSG00000105989	WNT2	WNT	0.52366	3.01185e-30	1.51126e-29	3
rs12085290	ENSG00000152061	RABGAP1L	Testis	ENSG00000107404	DVL1	WNT	-0.515962	2.86227e-29	1.38705e-28	3
rs12085290	ENSG00000152061	RABGAP1L	Testis	ENSG00000111642	CHD4	WNT	-0.604883	2.85314e-42	2.1197e-41	2
rs12085290	ENSG00000152061	RABGAP1L	Testis	ENSG00000154764	WNT7A	WNT	0.606022	1.82628e-42	1.36444e-41	3
rs12085290	ENSG00000152061	RABGAP1L	Testis	ENSG00000161202	DVL3	WNT	-0.589349	1.04998e-39	7.22278e-39	3
rs12085290	ENSG00000152061	RABGAP1L	Testis	ENSG00000162337	LRP5	WNT	-0.500468	2.24393e-27	1.01552e-26	3
rs12085290	ENSG00000152061	RABGAP1L	Testis	ENSG00000168036	CTNNB1	WNT	-0.55351	2.75731e-34	1.58915e-33	3
rs12085290	ENSG00000152061	RABGAP1L	Testis	ENSG00000196781	TLE1	WNT	-0.531367	2.98134e-31	1.5492e-30	3
rs12085290	ENSG00000152061	RABGAP1L	Whole Blood	ENSG00000165879	FRAT1	WNT	-0.50006	4.19645e-55	5.18174e-54	4
rs2049992	ENSG00000152061	RABGAP1L	Brain - Frontal Cortex (BA9)	ENSG00000002745	WNT16	WNT	0.505527	6.1984e-16	6.7567e-15	3
rs2049992	ENSG00000152061	RABGAP1L	Brain - Frontal Cortex (BA9)	ENSG00000081059	TCF7	WNT	-0.58187	1.07961e-21	1.85283e-20	4
rs2049992	ENSG00000152061	RABGAP1L	Brain - Frontal Cortex (BA9)	ENSG00000082701	GSK3B	WNT	0.785025	4.56937e-48	3.37205e-45	3
rs2049992	ENSG00000152061	RABGAP1L	Brain - Frontal Cortex (BA9)	ENSG00000104290	FZD3	WNT	0.650359	2.5457e-28	7.78866e-27	3
rs2049992	ENSG00000152061	RABGAP1L	Brain - Frontal Cortex (BA9)	ENSG00000111642	CHD4	WNT	-0.536173	4.5151e-18	5.80885e-17	2
rs2049992	ENSG00000152061	RABGAP1L	Brain - Frontal Cortex (BA9)	ENSG00000148737	TCF7L2	WNT	-0.508009	4.23735e-16	4.67929e-15	3
rs2049992	ENSG00000152061	RABGAP1L	Brain - Frontal Cortex (BA9)	ENSG00000155760	FZD7	WNT	-0.567323	1.76699e-20	2.74763e-19	3
rs2049992	ENSG00000152061	RABGAP1L	Brain - Frontal Cortex (BA9)	ENSG00000161202	DVL3	WNT	-0.57634	3.17559e-21	5.2428e-20	3
rs2049992	ENSG00000152061	RABGAP1L	Brain - Frontal Cortex (BA9)	ENSG00000162337	LRP5	WNT	-0.688516	8.17922e-33	4.04428e-31	3
rs2049992	ENSG00000152061	RABGAP1L	Brain - Frontal Cortex (BA9)	ENSG00000174804	FZD4	WNT	-0.559709	7.22999e-20	1.07307e-18	3
rs2049992	ENSG00000152061	RABGAP1L	Brain - Frontal Cortex (BA9)	ENSG00000177283	FZD8	WNT	-0.620925	2.84672e-25	6.56036e-24	4
rs2049992	ENSG00000152061	RABGAP1L	Brain - Frontal Cortex (BA9)	ENSG00000180340	FZD2	WNT	-0.536525	4.25439e-18	5.4871e-17	3
rs2049992	ENSG00000152061	RABGAP1L	Brain - Frontal Cortex (BA9)	ENSG00000183579	ZNRF3	WNT	-0.605601	8.2698e-24	1.68364e-22	3
rs2049992	ENSG00000152061	RABGAP1L	Brain - Frontal Cortex (BA9)	ENSG00000196781	TLE1	WNT	-0.609682	3.43212e-24	7.24124e-23	3
rs2049992	ENSG00000152061	RABGAP1L	Heart - Atrial Appendage	ENSG00000050165	DKK3	WNT	0.627409	1.28351e-50	9.06864e-49	3
rs2049992	ENSG00000152061	RABGAP1L	Heart - Atrial Appendage	ENSG00000108375	RNF43	WNT	0.551702	3.34351e-37	1.10426e-35	3
rs2049992	ENSG00000152061	RABGAP1L	Lung	ENSG00000148737	TCF7L2	WNT	0.51641	6.28172e-46	6.19902e-44	3
rs2049992	ENSG00000152061	RABGAP1L	Skin - Not Sun Exposed (Suprapubic)	ENSG00000108375	RNF43	WNT	0.56239	1.43336e-54	1.61555e-52	3
rs2049992	ENSG00000152061	RABGAP1L	Skin - Not Sun Exposed (Suprapubic)	ENSG00000162552	WNT4	WNT	0.53033	1.24026e-47	9.41145e-46	3
rs2049992	ENSG00000152061	RABGAP1L	Skin - Not Sun Exposed (Suprapubic)	ENSG00000163251	FZD5	WNT	-0.548128	2.16387e-51	2.0384e-49	3
rs2049992	ENSG00000152061	RABGAP1L	Skin - Not Sun Exposed (Suprapubic)	ENSG00000174804	FZD4	WNT	-0.548003	2.30375e-51	2.16498e-49	3
rs2049992	ENSG00000152061	RABGAP1L	Skin - Not Sun Exposed (Suprapubic)	ENSG00000188064	WNT7B	WNT	0.521963	6.08655e-46	4.18481e-44	3
rs2049992	ENSG00000152061	RABGAP1L	Skin - Sun Exposed (Lower leg)	ENSG00000100888	CHD8	WNT	0.519861	2.77836e-55	1.35402e-53	3
rs2049992	ENSG00000152061	RABGAP1L	Skin - Sun Exposed (Lower leg)	ENSG00000106829	TLE4	WNT	0.522539	6.21133e-56	3.11518e-54	3
rs2049992	ENSG00000152061	RABGAP1L	Skin - Sun Exposed (Lower leg)	ENSG00000108375	RNF43	WNT	0.560649	7.47416e-66	5.29745e-64	3
rs2049992	ENSG00000152061	RABGAP1L	Small Intestine - Terminal Ileum	ENSG00000002745	WNT16	WNT	0.584442	4.54314e-19	7.97609e-18	3
rs2049992	ENSG00000152061	RABGAP1L	Small Intestine - Terminal Ileum	ENSG00000081059	TCF7	WNT	0.739594	1.11536e-34	3.18155e-32	4
rs2049992	ENSG00000152061	RABGAP1L	Small Intestine - Terminal Ileum	ENSG00000125084	WNT1	WNT	0.67036	1.52417e-26	7.07999e-25	3
rs2049992	ENSG00000152061	RABGAP1L	Small Intestine - Terminal Ileum	ENSG00000138795	LEF1	WNT	0.609334	5.30205e-21	1.18642e-19	3
rs2049992	ENSG00000152061	RABGAP1L	Small Intestine - Terminal Ileum	ENSG00000140332	TLE3	WNT	0.609011	5.63062e-21	1.25755e-19	3
rs2049992	ENSG00000152061	RABGAP1L	Small Intestine - Terminal Ileum	ENSG00000164930	FZD6	WNT	-0.544791	2.60382e-16	3.30961e-15	3
rs2049992	ENSG00000152061	RABGAP1L	Small Intestine - Terminal Ileum	ENSG00000165879	FRAT1	WNT	0.613201	2.56288e-21	5.98797e-20	4
rs2049992	ENSG00000152061	RABGAP1L	Small Intestine - Terminal Ileum	ENSG00000169884	WNT10B	WNT	0.67887	2.01198e-27	1.07674e-25	4
rs2049992	ENSG00000152061	RABGAP1L	Small Intestine - Terminal Ileum	ENSG00000174804	FZD4	WNT	-0.516339	1.51935e-14	1.55537e-13	3
rs2049992	ENSG00000152061	RABGAP1L	Small Intestine - Terminal Ileum	ENSG00000183579	ZNRF3	WNT	-0.671172	1.25987e-26	5.94628e-25	3
rs2049992	ENSG00000152061	RABGAP1L	Testis	ENSG00000004975	DVL2	WNT	-0.520086	8.62707e-30	4.26003e-29	3
rs2049992	ENSG00000152061	RABGAP1L	Testis	ENSG00000050165	DKK3	WNT	-0.53699	5.31002e-32	2.83144e-31	3
rs2049992	ENSG00000152061	RABGAP1L	Testis	ENSG00000061492	WNT8A	WNT	0.574469	2.25073e-37	1.43751e-36	4
rs2049992	ENSG00000152061	RABGAP1L	Testis	ENSG00000065717	TLE2	WNT	-0.67395	1.31817e-55	1.42036e-54	4
rs2049992	ENSG00000152061	RABGAP1L	Testis	ENSG00000075290	WNT8B	WNT	0.564674	6.65157e-36	4.04054e-35	4
rs2049992	ENSG00000152061	RABGAP1L	Testis	ENSG00000102312	PORCN	WNT	-0.53097	3.36273e-31	1.74461e-30	3
rs2049992	ENSG00000152061	RABGAP1L	Testis	ENSG00000104371	DKK4	WNT	0.583417	9.22498e-39	6.15343e-38	4
rs2049992	ENSG00000152061	RABGAP1L	Testis	ENSG00000105989	WNT2	WNT	0.52366	3.01185e-30	1.51126e-29	3
rs2049992	ENSG00000152061	RABGAP1L	Testis	ENSG00000107404	DVL1	WNT	-0.515962	2.86227e-29	1.38705e-28	3
rs2049992	ENSG00000152061	RABGAP1L	Testis	ENSG00000111642	CHD4	WNT	-0.604883	2.85314e-42	2.1197e-41	2
rs2049992	ENSG00000152061	RABGAP1L	Testis	ENSG00000154764	WNT7A	WNT	0.606022	1.82628e-42	1.36444e-41	3
rs2049992	ENSG00000152061	RABGAP1L	Testis	ENSG00000161202	DVL3	WNT	-0.589349	1.04998e-39	7.22278e-39	3
rs2049992	ENSG00000152061	RABGAP1L	Testis	ENSG00000162337	LRP5	WNT	-0.500468	2.24393e-27	1.01552e-26	3
rs2049992	ENSG00000152061	RABGAP1L	Testis	ENSG00000168036	CTNNB1	WNT	-0.55351	2.75731e-34	1.58915e-33	3
rs2049992	ENSG00000152061	RABGAP1L	Testis	ENSG00000196781	TLE1	WNT	-0.531367	2.98134e-31	1.5492e-30	3
rs2049992	ENSG00000152061	RABGAP1L	Whole Blood	ENSG00000165879	FRAT1	WNT	-0.50006	4.19645e-55	5.18174e-54	4
rs4650945	ENSG00000152061	RABGAP1L	Brain - Frontal Cortex (BA9)	ENSG00000002745	WNT16	WNT	0.505527	6.1984e-16	6.7567e-15	3
rs4650945	ENSG00000152061	RABGAP1L	Brain - Frontal Cortex (BA9)	ENSG00000081059	TCF7	WNT	-0.58187	1.07961e-21	1.85283e-20	4
rs4650945	ENSG00000152061	RABGAP1L	Brain - Frontal Cortex (BA9)	ENSG00000082701	GSK3B	WNT	0.785025	4.56937e-48	3.37205e-45	3
rs4650945	ENSG00000152061	RABGAP1L	Brain - Frontal Cortex (BA9)	ENSG00000104290	FZD3	WNT	0.650359	2.5457e-28	7.78866e-27	3
rs4650945	ENSG00000152061	RABGAP1L	Brain - Frontal Cortex (BA9)	ENSG00000111642	CHD4	WNT	-0.536173	4.5151e-18	5.80885e-17	2
rs4650945	ENSG00000152061	RABGAP1L	Brain - Frontal Cortex (BA9)	ENSG00000148737	TCF7L2	WNT	-0.508009	4.23735e-16	4.67929e-15	3
rs4650945	ENSG00000152061	RABGAP1L	Brain - Frontal Cortex (BA9)	ENSG00000155760	FZD7	WNT	-0.567323	1.76699e-20	2.74763e-19	3
rs4650945	ENSG00000152061	RABGAP1L	Brain - Frontal Cortex (BA9)	ENSG00000161202	DVL3	WNT	-0.57634	3.17559e-21	5.2428e-20	3
rs4650945	ENSG00000152061	RABGAP1L	Brain - Frontal Cortex (BA9)	ENSG00000162337	LRP5	WNT	-0.688516	8.17922e-33	4.04428e-31	3
rs4650945	ENSG00000152061	RABGAP1L	Brain - Frontal Cortex (BA9)	ENSG00000174804	FZD4	WNT	-0.559709	7.22999e-20	1.07307e-18	3
rs4650945	ENSG00000152061	RABGAP1L	Brain - Frontal Cortex (BA9)	ENSG00000177283	FZD8	WNT	-0.620925	2.84672e-25	6.56036e-24	4
rs4650945	ENSG00000152061	RABGAP1L	Brain - Frontal Cortex (BA9)	ENSG00000180340	FZD2	WNT	-0.536525	4.25439e-18	5.4871e-17	3
rs4650945	ENSG00000152061	RABGAP1L	Brain - Frontal Cortex (BA9)	ENSG00000183579	ZNRF3	WNT	-0.605601	8.2698e-24	1.68364e-22	3
rs4650945	ENSG00000152061	RABGAP1L	Brain - Frontal Cortex (BA9)	ENSG00000196781	TLE1	WNT	-0.609682	3.43212e-24	7.24124e-23	3
rs4650945	ENSG00000152061	RABGAP1L	Heart - Atrial Appendage	ENSG00000050165	DKK3	WNT	0.627409	1.28351e-50	9.06864e-49	3
rs4650945	ENSG00000152061	RABGAP1L	Heart - Atrial Appendage	ENSG00000108375	RNF43	WNT	0.551702	3.34351e-37	1.10426e-35	3
rs4650945	ENSG00000152061	RABGAP1L	Lung	ENSG00000148737	TCF7L2	WNT	0.51641	6.28172e-46	6.19902e-44	3
rs4650945	ENSG00000152061	RABGAP1L	Nerve - Tibial	ENSG00000050165	DKK3	WNT	0.546948	1.09854e-52	9.52018e-51	3
rs4650945	ENSG00000152061	RABGAP1L	Nerve - Tibial	ENSG00000102312	PORCN	WNT	-0.507076	2.40768e-44	1.29371e-42	3
rs4650945	ENSG00000152061	RABGAP1L	Nerve - Tibial	ENSG00000157240	FZD1	WNT	0.534951	4.66109e-50	3.47582e-48	4
rs4650945	ENSG00000152061	RABGAP1L	Nerve - Tibial	ENSG00000163251	FZD5	WNT	-0.600415	8.55928e-66	1.55165e-63	3
rs4650945	ENSG00000152061	RABGAP1L	Skin - Not Sun Exposed (Suprapubic)	ENSG00000108375	RNF43	WNT	0.56239	1.43336e-54	1.61555e-52	3
rs4650945	ENSG00000152061	RABGAP1L	Skin - Not Sun Exposed (Suprapubic)	ENSG00000162552	WNT4	WNT	0.53033	1.24026e-47	9.41145e-46	3
rs4650945	ENSG00000152061	RABGAP1L	Skin - Not Sun Exposed (Suprapubic)	ENSG00000163251	FZD5	WNT	-0.548128	2.16387e-51	2.0384e-49	3
rs4650945	ENSG00000152061	RABGAP1L	Skin - Not Sun Exposed (Suprapubic)	ENSG00000174804	FZD4	WNT	-0.548003	2.30375e-51	2.16498e-49	3
rs4650945	ENSG00000152061	RABGAP1L	Skin - Not Sun Exposed (Suprapubic)	ENSG00000188064	WNT7B	WNT	0.521963	6.08655e-46	4.18481e-44	3
rs4650945	ENSG00000152061	RABGAP1L	Skin - Sun Exposed (Lower leg)	ENSG00000100888	CHD8	WNT	0.519861	2.77836e-55	1.35402e-53	3
rs4650945	ENSG00000152061	RABGAP1L	Skin - Sun Exposed (Lower leg)	ENSG00000106829	TLE4	WNT	0.522539	6.21133e-56	3.11518e-54	3
rs4650945	ENSG00000152061	RABGAP1L	Skin - Sun Exposed (Lower leg)	ENSG00000108375	RNF43	WNT	0.560649	7.47416e-66	5.29745e-64	3
rs4650945	ENSG00000152061	RABGAP1L	Small Intestine - Terminal Ileum	ENSG00000002745	WNT16	WNT	0.584442	4.54314e-19	7.97609e-18	3
rs4650945	ENSG00000152061	RABGAP1L	Small Intestine - Terminal Ileum	ENSG00000081059	TCF7	WNT	0.739594	1.11536e-34	3.18155e-32	4
rs4650945	ENSG00000152061	RABGAP1L	Small Intestine - Terminal Ileum	ENSG00000125084	WNT1	WNT	0.67036	1.52417e-26	7.07999e-25	3
rs4650945	ENSG00000152061	RABGAP1L	Small Intestine - Terminal Ileum	ENSG00000138795	LEF1	WNT	0.609334	5.30205e-21	1.18642e-19	3
rs4650945	ENSG00000152061	RABGAP1L	Small Intestine - Terminal Ileum	ENSG00000140332	TLE3	WNT	0.609011	5.63062e-21	1.25755e-19	3
rs4650945	ENSG00000152061	RABGAP1L	Small Intestine - Terminal Ileum	ENSG00000164930	FZD6	WNT	-0.544791	2.60382e-16	3.30961e-15	3
rs4650945	ENSG00000152061	RABGAP1L	Small Intestine - Terminal Ileum	ENSG00000165879	FRAT1	WNT	0.613201	2.56288e-21	5.98797e-20	4
rs4650945	ENSG00000152061	RABGAP1L	Small Intestine - Terminal Ileum	ENSG00000169884	WNT10B	WNT	0.67887	2.01198e-27	1.07674e-25	4
rs4650945	ENSG00000152061	RABGAP1L	Small Intestine - Terminal Ileum	ENSG00000174804	FZD4	WNT	-0.516339	1.51935e-14	1.55537e-13	3
rs4650945	ENSG00000152061	RABGAP1L	Small Intestine - Terminal Ileum	ENSG00000183579	ZNRF3	WNT	-0.671172	1.25987e-26	5.94628e-25	3
rs4650945	ENSG00000152061	RABGAP1L	Testis	ENSG00000004975	DVL2	WNT	-0.520086	8.62707e-30	4.26003e-29	3
rs4650945	ENSG00000152061	RABGAP1L	Testis	ENSG00000050165	DKK3	WNT	-0.53699	5.31002e-32	2.83144e-31	3
rs4650945	ENSG00000152061	RABGAP1L	Testis	ENSG00000061492	WNT8A	WNT	0.574469	2.25073e-37	1.43751e-36	4
rs4650945	ENSG00000152061	RABGAP1L	Testis	ENSG00000065717	TLE2	WNT	-0.67395	1.31817e-55	1.42036e-54	4
rs4650945	ENSG00000152061	RABGAP1L	Testis	ENSG00000075290	WNT8B	WNT	0.564674	6.65157e-36	4.04054e-35	4
rs4650945	ENSG00000152061	RABGAP1L	Testis	ENSG00000102312	PORCN	WNT	-0.53097	3.36273e-31	1.74461e-30	3
rs4650945	ENSG00000152061	RABGAP1L	Testis	ENSG00000104371	DKK4	WNT	0.583417	9.22498e-39	6.15343e-38	4
rs4650945	ENSG00000152061	RABGAP1L	Testis	ENSG00000105989	WNT2	WNT	0.52366	3.01185e-30	1.51126e-29	3
rs4650945	ENSG00000152061	RABGAP1L	Testis	ENSG00000107404	DVL1	WNT	-0.515962	2.86227e-29	1.38705e-28	3
rs4650945	ENSG00000152061	RABGAP1L	Testis	ENSG00000111642	CHD4	WNT	-0.604883	2.85314e-42	2.1197e-41	2
rs4650945	ENSG00000152061	RABGAP1L	Testis	ENSG00000154764	WNT7A	WNT	0.606022	1.82628e-42	1.36444e-41	3
rs4650945	ENSG00000152061	RABGAP1L	Testis	ENSG00000161202	DVL3	WNT	-0.589349	1.04998e-39	7.22278e-39	3
rs4650945	ENSG00000152061	RABGAP1L	Testis	ENSG00000162337	LRP5	WNT	-0.500468	2.24393e-27	1.01552e-26	3
rs4650945	ENSG00000152061	RABGAP1L	Testis	ENSG00000168036	CTNNB1	WNT	-0.55351	2.75731e-34	1.58915e-33	3
rs4650945	ENSG00000152061	RABGAP1L	Testis	ENSG00000196781	TLE1	WNT	-0.531367	2.98134e-31	1.5492e-30	3
rs4650945	ENSG00000152061	RABGAP1L	Whole Blood	ENSG00000165879	FRAT1	WNT	-0.50006	4.19645e-55	5.18174e-54	4
rs5878	ENSG00000152061	RABGAP1L	Heart - Atrial Appendage	ENSG00000050165	DKK3	WNT	0.627409	1.28351e-50	9.06864e-49	3
rs5878	ENSG00000152061	RABGAP1L	Heart - Atrial Appendage	ENSG00000108375	RNF43	WNT	0.551702	3.34351e-37	1.10426e-35	3
rs5878	ENSG00000152061	RABGAP1L	Lung	ENSG00000148737	TCF7L2	WNT	0.51641	6.28172e-46	6.19902e-44	3
rs5878	ENSG00000152061	RABGAP1L	Nerve - Tibial	ENSG00000050165	DKK3	WNT	0.546948	1.09854e-52	9.52018e-51	3
rs5878	ENSG00000152061	RABGAP1L	Nerve - Tibial	ENSG00000102312	PORCN	WNT	-0.507076	2.40768e-44	1.29371e-42	3
rs5878	ENSG00000152061	RABGAP1L	Nerve - Tibial	ENSG00000157240	FZD1	WNT	0.534951	4.66109e-50	3.47582e-48	4
rs5878	ENSG00000152061	RABGAP1L	Nerve - Tibial	ENSG00000163251	FZD5	WNT	-0.600415	8.55928e-66	1.55165e-63	3
rs5878	ENSG00000152061	RABGAP1L	Skin - Not Sun Exposed (Suprapubic)	ENSG00000108375	RNF43	WNT	0.56239	1.43336e-54	1.61555e-52	3
rs5878	ENSG00000152061	RABGAP1L	Skin - Not Sun Exposed (Suprapubic)	ENSG00000162552	WNT4	WNT	0.53033	1.24026e-47	9.41145e-46	3
rs5878	ENSG00000152061	RABGAP1L	Skin - Not Sun Exposed (Suprapubic)	ENSG00000163251	FZD5	WNT	-0.548128	2.16387e-51	2.0384e-49	3
rs5878	ENSG00000152061	RABGAP1L	Skin - Not Sun Exposed (Suprapubic)	ENSG00000174804	FZD4	WNT	-0.548003	2.30375e-51	2.16498e-49	3
rs5878	ENSG00000152061	RABGAP1L	Skin - Not Sun Exposed (Suprapubic)	ENSG00000188064	WNT7B	WNT	0.521963	6.08655e-46	4.18481e-44	3
rs5878	ENSG00000152061	RABGAP1L	Skin - Sun Exposed (Lower leg)	ENSG00000100888	CHD8	WNT	0.519861	2.77836e-55	1.35402e-53	3
rs5878	ENSG00000152061	RABGAP1L	Skin - Sun Exposed (Lower leg)	ENSG00000106829	TLE4	WNT	0.522539	6.21133e-56	3.11518e-54	3
rs5878	ENSG00000152061	RABGAP1L	Skin - Sun Exposed (Lower leg)	ENSG00000108375	RNF43	WNT	0.560649	7.47416e-66	5.29745e-64	3
rs5878	ENSG00000152061	RABGAP1L	Whole Blood	ENSG00000165879	FRAT1	WNT	-0.50006	4.19645e-55	5.18174e-54	4
rs6663875	ENSG00000152061	RABGAP1L	Lung	ENSG00000148737	TCF7L2	WNT	0.51641	6.28172e-46	6.19902e-44	3
rs6663875	ENSG00000152061	RABGAP1L	Nerve - Tibial	ENSG00000050165	DKK3	WNT	0.546948	1.09854e-52	9.52018e-51	3
rs6663875	ENSG00000152061	RABGAP1L	Nerve - Tibial	ENSG00000102312	PORCN	WNT	-0.507076	2.40768e-44	1.29371e-42	3
rs6663875	ENSG00000152061	RABGAP1L	Nerve - Tibial	ENSG00000157240	FZD1	WNT	0.534951	4.66109e-50	3.47582e-48	4
rs6663875	ENSG00000152061	RABGAP1L	Nerve - Tibial	ENSG00000163251	FZD5	WNT	-0.600415	8.55928e-66	1.55165e-63	3
rs6663875	ENSG00000152061	RABGAP1L	Skin - Not Sun Exposed (Suprapubic)	ENSG00000108375	RNF43	WNT	0.56239	1.43336e-54	1.61555e-52	3
rs6663875	ENSG00000152061	RABGAP1L	Skin - Not Sun Exposed (Suprapubic)	ENSG00000162552	WNT4	WNT	0.53033	1.24026e-47	9.41145e-46	3
rs6663875	ENSG00000152061	RABGAP1L	Skin - Not Sun Exposed (Suprapubic)	ENSG00000163251	FZD5	WNT	-0.548128	2.16387e-51	2.0384e-49	3
rs6663875	ENSG00000152061	RABGAP1L	Skin - Not Sun Exposed (Suprapubic)	ENSG00000174804	FZD4	WNT	-0.548003	2.30375e-51	2.16498e-49	3
rs6663875	ENSG00000152061	RABGAP1L	Skin - Not Sun Exposed (Suprapubic)	ENSG00000188064	WNT7B	WNT	0.521963	6.08655e-46	4.18481e-44	3
rs6663875	ENSG00000152061	RABGAP1L	Skin - Sun Exposed (Lower leg)	ENSG00000100888	CHD8	WNT	0.519861	2.77836e-55	1.35402e-53	3
rs6663875	ENSG00000152061	RABGAP1L	Skin - Sun Exposed (Lower leg)	ENSG00000106829	TLE4	WNT	0.522539	6.21133e-56	3.11518e-54	3
rs6663875	ENSG00000152061	RABGAP1L	Skin - Sun Exposed (Lower leg)	ENSG00000108375	RNF43	WNT	0.560649	7.47416e-66	5.29745e-64	3
rs6663875	ENSG00000152061	RABGAP1L	Whole Blood	ENSG00000165879	FRAT1	WNT	-0.50006	4.19645e-55	5.18174e-54	4
rs6681618	ENSG00000152061	RABGAP1L	Brain - Frontal Cortex (BA9)	ENSG00000002745	WNT16	WNT	0.505527	6.1984e-16	6.7567e-15	3
rs6681618	ENSG00000152061	RABGAP1L	Brain - Frontal Cortex (BA9)	ENSG00000081059	TCF7	WNT	-0.58187	1.07961e-21	1.85283e-20	4
rs6681618	ENSG00000152061	RABGAP1L	Brain - Frontal Cortex (BA9)	ENSG00000082701	GSK3B	WNT	0.785025	4.56937e-48	3.37205e-45	3
rs6681618	ENSG00000152061	RABGAP1L	Brain - Frontal Cortex (BA9)	ENSG00000104290	FZD3	WNT	0.650359	2.5457e-28	7.78866e-27	3
rs6681618	ENSG00000152061	RABGAP1L	Brain - Frontal Cortex (BA9)	ENSG00000111642	CHD4	WNT	-0.536173	4.5151e-18	5.80885e-17	2
rs6681618	ENSG00000152061	RABGAP1L	Brain - Frontal Cortex (BA9)	ENSG00000148737	TCF7L2	WNT	-0.508009	4.23735e-16	4.67929e-15	3
rs6681618	ENSG00000152061	RABGAP1L	Brain - Frontal Cortex (BA9)	ENSG00000155760	FZD7	WNT	-0.567323	1.76699e-20	2.74763e-19	3
rs6681618	ENSG00000152061	RABGAP1L	Brain - Frontal Cortex (BA9)	ENSG00000161202	DVL3	WNT	-0.57634	3.17559e-21	5.2428e-20	3
rs6681618	ENSG00000152061	RABGAP1L	Brain - Frontal Cortex (BA9)	ENSG00000162337	LRP5	WNT	-0.688516	8.17922e-33	4.04428e-31	3
rs6681618	ENSG00000152061	RABGAP1L	Brain - Frontal Cortex (BA9)	ENSG00000174804	FZD4	WNT	-0.559709	7.22999e-20	1.07307e-18	3
rs6681618	ENSG00000152061	RABGAP1L	Brain - Frontal Cortex (BA9)	ENSG00000177283	FZD8	WNT	-0.620925	2.84672e-25	6.56036e-24	4
rs6681618	ENSG00000152061	RABGAP1L	Brain - Frontal Cortex (BA9)	ENSG00000180340	FZD2	WNT	-0.536525	4.25439e-18	5.4871e-17	3
rs6681618	ENSG00000152061	RABGAP1L	Brain - Frontal Cortex (BA9)	ENSG00000183579	ZNRF3	WNT	-0.605601	8.2698e-24	1.68364e-22	3
rs6681618	ENSG00000152061	RABGAP1L	Brain - Frontal Cortex (BA9)	ENSG00000196781	TLE1	WNT	-0.609682	3.43212e-24	7.24124e-23	3
rs6681618	ENSG00000152061	RABGAP1L	Heart - Atrial Appendage	ENSG00000050165	DKK3	WNT	0.627409	1.28351e-50	9.06864e-49	3
rs6681618	ENSG00000152061	RABGAP1L	Heart - Atrial Appendage	ENSG00000108375	RNF43	WNT	0.551702	3.34351e-37	1.10426e-35	3
rs6681618	ENSG00000152061	RABGAP1L	Lung	ENSG00000148737	TCF7L2	WNT	0.51641	6.28172e-46	6.19902e-44	3
rs6681618	ENSG00000152061	RABGAP1L	Nerve - Tibial	ENSG00000050165	DKK3	WNT	0.546948	1.09854e-52	9.52018e-51	3
rs6681618	ENSG00000152061	RABGAP1L	Nerve - Tibial	ENSG00000102312	PORCN	WNT	-0.507076	2.40768e-44	1.29371e-42	3
rs6681618	ENSG00000152061	RABGAP1L	Nerve - Tibial	ENSG00000157240	FZD1	WNT	0.534951	4.66109e-50	3.47582e-48	4
rs6681618	ENSG00000152061	RABGAP1L	Nerve - Tibial	ENSG00000163251	FZD5	WNT	-0.600415	8.55928e-66	1.55165e-63	3
rs6681618	ENSG00000152061	RABGAP1L	Skin - Not Sun Exposed (Suprapubic)	ENSG00000108375	RNF43	WNT	0.56239	1.43336e-54	1.61555e-52	3
rs6681618	ENSG00000152061	RABGAP1L	Skin - Not Sun Exposed (Suprapubic)	ENSG00000162552	WNT4	WNT	0.53033	1.24026e-47	9.41145e-46	3
rs6681618	ENSG00000152061	RABGAP1L	Skin - Not Sun Exposed (Suprapubic)	ENSG00000163251	FZD5	WNT	-0.548128	2.16387e-51	2.0384e-49	3
rs6681618	ENSG00000152061	RABGAP1L	Skin - Not Sun Exposed (Suprapubic)	ENSG00000174804	FZD4	WNT	-0.548003	2.30375e-51	2.16498e-49	3
rs6681618	ENSG00000152061	RABGAP1L	Skin - Not Sun Exposed (Suprapubic)	ENSG00000188064	WNT7B	WNT	0.521963	6.08655e-46	4.18481e-44	3
rs6681618	ENSG00000152061	RABGAP1L	Skin - Sun Exposed (Lower leg)	ENSG00000100888	CHD8	WNT	0.519861	2.77836e-55	1.35402e-53	3
rs6681618	ENSG00000152061	RABGAP1L	Skin - Sun Exposed (Lower leg)	ENSG00000106829	TLE4	WNT	0.522539	6.21133e-56	3.11518e-54	3
rs6681618	ENSG00000152061	RABGAP1L	Skin - Sun Exposed (Lower leg)	ENSG00000108375	RNF43	WNT	0.560649	7.47416e-66	5.29745e-64	3
rs6681618	ENSG00000152061	RABGAP1L	Small Intestine - Terminal Ileum	ENSG00000002745	WNT16	WNT	0.584442	4.54314e-19	7.97609e-18	3
rs6681618	ENSG00000152061	RABGAP1L	Small Intestine - Terminal Ileum	ENSG00000081059	TCF7	WNT	0.739594	1.11536e-34	3.18155e-32	4
rs6681618	ENSG00000152061	RABGAP1L	Small Intestine - Terminal Ileum	ENSG00000125084	WNT1	WNT	0.67036	1.52417e-26	7.07999e-25	3
rs6681618	ENSG00000152061	RABGAP1L	Small Intestine - Terminal Ileum	ENSG00000138795	LEF1	WNT	0.609334	5.30205e-21	1.18642e-19	3
rs6681618	ENSG00000152061	RABGAP1L	Small Intestine - Terminal Ileum	ENSG00000140332	TLE3	WNT	0.609011	5.63062e-21	1.25755e-19	3
rs6681618	ENSG00000152061	RABGAP1L	Small Intestine - Terminal Ileum	ENSG00000164930	FZD6	WNT	-0.544791	2.60382e-16	3.30961e-15	3
rs6681618	ENSG00000152061	RABGAP1L	Small Intestine - Terminal Ileum	ENSG00000165879	FRAT1	WNT	0.613201	2.56288e-21	5.98797e-20	4
rs6681618	ENSG00000152061	RABGAP1L	Small Intestine - Terminal Ileum	ENSG00000169884	WNT10B	WNT	0.67887	2.01198e-27	1.07674e-25	4
rs6681618	ENSG00000152061	RABGAP1L	Small Intestine - Terminal Ileum	ENSG00000174804	FZD4	WNT	-0.516339	1.51935e-14	1.55537e-13	3
rs6681618	ENSG00000152061	RABGAP1L	Small Intestine - Terminal Ileum	ENSG00000183579	ZNRF3	WNT	-0.671172	1.25987e-26	5.94628e-25	3
rs6681618	ENSG00000152061	RABGAP1L	Testis	ENSG00000004975	DVL2	WNT	-0.520086	8.62707e-30	4.26003e-29	3
rs6681618	ENSG00000152061	RABGAP1L	Testis	ENSG00000050165	DKK3	WNT	-0.53699	5.31002e-32	2.83144e-31	3
rs6681618	ENSG00000152061	RABGAP1L	Testis	ENSG00000061492	WNT8A	WNT	0.574469	2.25073e-37	1.43751e-36	4
rs6681618	ENSG00000152061	RABGAP1L	Testis	ENSG00000065717	TLE2	WNT	-0.67395	1.31817e-55	1.42036e-54	4
rs6681618	ENSG00000152061	RABGAP1L	Testis	ENSG00000075290	WNT8B	WNT	0.564674	6.65157e-36	4.04054e-35	4
rs6681618	ENSG00000152061	RABGAP1L	Testis	ENSG00000102312	PORCN	WNT	-0.53097	3.36273e-31	1.74461e-30	3
rs6681618	ENSG00000152061	RABGAP1L	Testis	ENSG00000104371	DKK4	WNT	0.583417	9.22498e-39	6.15343e-38	4
rs6681618	ENSG00000152061	RABGAP1L	Testis	ENSG00000105989	WNT2	WNT	0.52366	3.01185e-30	1.51126e-29	3
rs6681618	ENSG00000152061	RABGAP1L	Testis	ENSG00000107404	DVL1	WNT	-0.515962	2.86227e-29	1.38705e-28	3
rs6681618	ENSG00000152061	RABGAP1L	Testis	ENSG00000111642	CHD4	WNT	-0.604883	2.85314e-42	2.1197e-41	2
rs6681618	ENSG00000152061	RABGAP1L	Testis	ENSG00000154764	WNT7A	WNT	0.606022	1.82628e-42	1.36444e-41	3
rs6681618	ENSG00000152061	RABGAP1L	Testis	ENSG00000161202	DVL3	WNT	-0.589349	1.04998e-39	7.22278e-39	3
rs6681618	ENSG00000152061	RABGAP1L	Testis	ENSG00000162337	LRP5	WNT	-0.500468	2.24393e-27	1.01552e-26	3
rs6681618	ENSG00000152061	RABGAP1L	Testis	ENSG00000168036	CTNNB1	WNT	-0.55351	2.75731e-34	1.58915e-33	3
rs6681618	ENSG00000152061	RABGAP1L	Testis	ENSG00000196781	TLE1	WNT	-0.531367	2.98134e-31	1.5492e-30	3
rs6681618	ENSG00000152061	RABGAP1L	Whole Blood	ENSG00000165879	FRAT1	WNT	-0.50006	4.19645e-55	5.18174e-54	4
rs941989	ENSG00000152061	RABGAP1L	Lung	ENSG00000148737	TCF7L2	WNT	0.51641	6.28172e-46	6.19902e-44	3
rs941989	ENSG00000152061	RABGAP1L	Nerve - Tibial	ENSG00000050165	DKK3	WNT	0.546948	1.09854e-52	9.52018e-51	3
rs941989	ENSG00000152061	RABGAP1L	Nerve - Tibial	ENSG00000102312	PORCN	WNT	-0.507076	2.40768e-44	1.29371e-42	3
rs941989	ENSG00000152061	RABGAP1L	Nerve - Tibial	ENSG00000157240	FZD1	WNT	0.534951	4.66109e-50	3.47582e-48	4
rs941989	ENSG00000152061	RABGAP1L	Nerve - Tibial	ENSG00000163251	FZD5	WNT	-0.600415	8.55928e-66	1.55165e-63	3
rs941989	ENSG00000152061	RABGAP1L	Skin - Not Sun Exposed (Suprapubic)	ENSG00000108375	RNF43	WNT	0.56239	1.43336e-54	1.61555e-52	3
rs941989	ENSG00000152061	RABGAP1L	Skin - Not Sun Exposed (Suprapubic)	ENSG00000162552	WNT4	WNT	0.53033	1.24026e-47	9.41145e-46	3
rs941989	ENSG00000152061	RABGAP1L	Skin - Not Sun Exposed (Suprapubic)	ENSG00000163251	FZD5	WNT	-0.548128	2.16387e-51	2.0384e-49	3
rs941989	ENSG00000152061	RABGAP1L	Skin - Not Sun Exposed (Suprapubic)	ENSG00000174804	FZD4	WNT	-0.548003	2.30375e-51	2.16498e-49	3
rs941989	ENSG00000152061	RABGAP1L	Skin - Not Sun Exposed (Suprapubic)	ENSG00000188064	WNT7B	WNT	0.521963	6.08655e-46	4.18481e-44	3
rs941989	ENSG00000152061	RABGAP1L	Skin - Sun Exposed (Lower leg)	ENSG00000100888	CHD8	WNT	0.519861	2.77836e-55	1.35402e-53	3
rs941989	ENSG00000152061	RABGAP1L	Skin - Sun Exposed (Lower leg)	ENSG00000106829	TLE4	WNT	0.522539	6.21133e-56	3.11518e-54	3
rs941989	ENSG00000152061	RABGAP1L	Skin - Sun Exposed (Lower leg)	ENSG00000108375	RNF43	WNT	0.560649	7.47416e-66	5.29745e-64	3
rs941989	ENSG00000152061	RABGAP1L	Whole Blood	ENSG00000165879	FRAT1	WNT	-0.50006	4.19645e-55	5.18174e-54	4
rs9425430	ENSG00000152061	RABGAP1L	Lung	ENSG00000148737	TCF7L2	WNT	0.51641	6.28172e-46	6.19902e-44	3
rs9425430	ENSG00000152061	RABGAP1L	Nerve - Tibial	ENSG00000050165	DKK3	WNT	0.546948	1.09854e-52	9.52018e-51	3
rs9425430	ENSG00000152061	RABGAP1L	Nerve - Tibial	ENSG00000102312	PORCN	WNT	-0.507076	2.40768e-44	1.29371e-42	3
rs9425430	ENSG00000152061	RABGAP1L	Nerve - Tibial	ENSG00000157240	FZD1	WNT	0.534951	4.66109e-50	3.47582e-48	4
rs9425430	ENSG00000152061	RABGAP1L	Nerve - Tibial	ENSG00000163251	FZD5	WNT	-0.600415	8.55928e-66	1.55165e-63	3
rs9425430	ENSG00000152061	RABGAP1L	Skin - Not Sun Exposed (Suprapubic)	ENSG00000108375	RNF43	WNT	0.56239	1.43336e-54	1.61555e-52	3
rs9425430	ENSG00000152061	RABGAP1L	Skin - Not Sun Exposed (Suprapubic)	ENSG00000162552	WNT4	WNT	0.53033	1.24026e-47	9.41145e-46	3
rs9425430	ENSG00000152061	RABGAP1L	Skin - Not Sun Exposed (Suprapubic)	ENSG00000163251	FZD5	WNT	-0.548128	2.16387e-51	2.0384e-49	3
rs9425430	ENSG00000152061	RABGAP1L	Skin - Not Sun Exposed (Suprapubic)	ENSG00000174804	FZD4	WNT	-0.548003	2.30375e-51	2.16498e-49	3
rs9425430	ENSG00000152061	RABGAP1L	Skin - Not Sun Exposed (Suprapubic)	ENSG00000188064	WNT7B	WNT	0.521963	6.08655e-46	4.18481e-44	3
rs9425430	ENSG00000152061	RABGAP1L	Skin - Sun Exposed (Lower leg)	ENSG00000100888	CHD8	WNT	0.519861	2.77836e-55	1.35402e-53	3
rs9425430	ENSG00000152061	RABGAP1L	Skin - Sun Exposed (Lower leg)	ENSG00000106829	TLE4	WNT	0.522539	6.21133e-56	3.11518e-54	3
rs9425430	ENSG00000152061	RABGAP1L	Skin - Sun Exposed (Lower leg)	ENSG00000108375	RNF43	WNT	0.560649	7.47416e-66	5.29745e-64	3
rs9425430	ENSG00000152061	RABGAP1L	Whole Blood	ENSG00000165879	FRAT1	WNT	-0.50006	4.19645e-55	5.18174e-54	4
rs9425766	ENSG00000152061	RABGAP1L	Lung	ENSG00000148737	TCF7L2	WNT	0.51641	6.28172e-46	6.19902e-44	3
rs9425766	ENSG00000152061	RABGAP1L	Nerve - Tibial	ENSG00000050165	DKK3	WNT	0.546948	1.09854e-52	9.52018e-51	3
rs9425766	ENSG00000152061	RABGAP1L	Nerve - Tibial	ENSG00000102312	PORCN	WNT	-0.507076	2.40768e-44	1.29371e-42	3
rs9425766	ENSG00000152061	RABGAP1L	Nerve - Tibial	ENSG00000157240	FZD1	WNT	0.534951	4.66109e-50	3.47582e-48	4
rs9425766	ENSG00000152061	RABGAP1L	Nerve - Tibial	ENSG00000163251	FZD5	WNT	-0.600415	8.55928e-66	1.55165e-63	3
rs9425766	ENSG00000152061	RABGAP1L	Skin - Not Sun Exposed (Suprapubic)	ENSG00000108375	RNF43	WNT	0.56239	1.43336e-54	1.61555e-52	3
rs9425766	ENSG00000152061	RABGAP1L	Skin - Not Sun Exposed (Suprapubic)	ENSG00000162552	WNT4	WNT	0.53033	1.24026e-47	9.41145e-46	3
rs9425766	ENSG00000152061	RABGAP1L	Skin - Not Sun Exposed (Suprapubic)	ENSG00000163251	FZD5	WNT	-0.548128	2.16387e-51	2.0384e-49	3
rs9425766	ENSG00000152061	RABGAP1L	Skin - Not Sun Exposed (Suprapubic)	ENSG00000174804	FZD4	WNT	-0.548003	2.30375e-51	2.16498e-49	3
rs9425766	ENSG00000152061	RABGAP1L	Skin - Not Sun Exposed (Suprapubic)	ENSG00000188064	WNT7B	WNT	0.521963	6.08655e-46	4.18481e-44	3
rs9425766	ENSG00000152061	RABGAP1L	Skin - Sun Exposed (Lower leg)	ENSG00000100888	CHD8	WNT	0.519861	2.77836e-55	1.35402e-53	3
rs9425766	ENSG00000152061	RABGAP1L	Skin - Sun Exposed (Lower leg)	ENSG00000106829	TLE4	WNT	0.522539	6.21133e-56	3.11518e-54	3
rs9425766	ENSG00000152061	RABGAP1L	Skin - Sun Exposed (Lower leg)	ENSG00000108375	RNF43	WNT	0.560649	7.47416e-66	5.29745e-64	3
rs9425766	ENSG00000152061	RABGAP1L	Whole Blood	ENSG00000165879	FRAT1	WNT	-0.50006	4.19645e-55	5.18174e-54	4
rs11610353	ENSG00000152944	MED21	Cells - Cultured fibroblasts	ENSG00000036257	CUL3	NRF2	0.740026	2.78995e-91	1.54916e-89	3
rs11610353	ENSG00000152944	MED21	Cells - Cultured fibroblasts	ENSG00000079999	KEAP1	NRF2	-0.578183	1.02493e-47	1.2312e-46	3
rs11610353	ENSG00000152944	MED21	Cells - Cultured fibroblasts	ENSG00000116044	NFE2L2	NRF2	-0.666144	5.56236e-68	1.36011e-66	2
rs9669555	ENSG00000152944	MED21	Cells - Cultured fibroblasts	ENSG00000036257	CUL3	NRF2	0.740026	2.78995e-91	1.54916e-89	3
rs9669555	ENSG00000152944	MED21	Cells - Cultured fibroblasts	ENSG00000079999	KEAP1	NRF2	-0.578183	1.02493e-47	1.2312e-46	3
rs9669555	ENSG00000152944	MED21	Cells - Cultured fibroblasts	ENSG00000116044	NFE2L2	NRF2	-0.666144	5.56236e-68	1.36011e-66	2
rs2233767	ENSG00000154258	ABCA9	Esophagus - Mucosa	ENSG00000073350	LLGL2	HIPPO	-0.505589	7.2895e-42	3.30348e-40	4
rs2233767	ENSG00000154258	ABCA9	Esophagus - Mucosa	ENSG00000074219	TEAD2	HIPPO	0.60713	3.26218e-64	6.1349e-62	4
rs2233767	ENSG00000154258	ABCA9	Esophagus - Mucosa	ENSG00000086570	FAT2	HIPPO	-0.523384	3.0096e-45	1.69426e-43	na
rs2233767	ENSG00000154258	ABCA9	Esophagus - Mucosa	ENSG00000130545	CRB3	HIPPO	-0.531643	6.89418e-47	4.3366e-45	4
rs2233767	ENSG00000154258	ABCA9	Esophagus - Mucosa	ENSG00000142279	WTIP	HIPPO	0.694214	4.9374e-91	5.34456e-88	4
rs2233767	ENSG00000154258	ABCA9	Esophagus - Mucosa	ENSG00000149930	TAOK2	HIPPO	0.527635	4.36597e-46	2.59884e-44	3
rs2233767	ENSG00000154258	ABCA9	Esophagus - Mucosa	ENSG00000151748	SAV1	HIPPO	0.557264	2.83124e-52	2.53058e-50	3
rs2233767	ENSG00000154258	ABCA9	Esophagus - Mucosa	ENSG00000166341	DCHS1	HIPPO	0.588074	2.0954e-59	2.91707e-57	3
rs2233767	ENSG00000154258	ABCA9	Esophagus - Mucosa	ENSG00000196159	FAT4	HIPPO	0.571292	1.9886e-55	2.1714e-53	3
rs2233767	ENSG00000154262	ABCA6	Brain - Cerebellum	ENSG00000101109	STK4	HIPPO	0.624668	3.02469e-32	1.33763e-30	3
rs2233767	ENSG00000154262	ABCA6	Brain - Cerebellum	ENSG00000131023	LATS1	HIPPO	0.653293	4.56771e-36	2.78955e-34	3
rs2233767	ENSG00000154262	ABCA6	Brain - Cerebellum	ENSG00000131899	LLGL1	HIPPO	-0.605234	7.19344e-30	2.5545e-28	3
rs2233767	ENSG00000154262	ABCA6	Brain - Cerebellum	ENSG00000134376	CRB1	HIPPO	0.645001	6.43661e-35	3.5738e-33	4
rs2233767	ENSG00000154262	ABCA6	Brain - Cerebellum	ENSG00000149930	TAOK2	HIPPO	-0.611167	1.40863e-30	5.33397e-29	3
rs2233767	ENSG00000154262	ABCA6	Brain - Cerebellum	ENSG00000160551	TAOK1	HIPPO	0.681879	2.55299e-40	2.1972e-38	3
rs2233767	ENSG00000154262	ABCA6	Brain - Cerebellum	ENSG00000213923	CSNK1E	HIPPO	-0.519636	4.11421e-21	6.36847e-20	3
rs12085290	ENSG00000162753	SLC9C2	Pituitary	ENSG00000081059	TCF7	WNT	0.719593	2.79207e-49	2.34677e-45	na
rs12085290	ENSG00000162753	SLC9C2	Pituitary	ENSG00000085741	WNT11	WNT	0.555424	9.2324e-26	7.94149e-24	na
rs12085290	ENSG00000162753	SLC9C2	Pituitary	ENSG00000135925	WNT10A	WNT	-0.507912	3.81529e-21	1.79008e-19	na
rs12085290	ENSG00000162753	SLC9C2	Pituitary	ENSG00000138795	LEF1	WNT	0.678643	5.70745e-42	5.59672e-39	na
rs12085290	ENSG00000162753	SLC9C2	Pituitary	ENSG00000139292	LGR5	WNT	0.655599	2.34482e-38	1.25418e-35	na
rs12085290	ENSG00000162753	SLC9C2	Pituitary	ENSG00000156076	WIF1	WNT	0.657846	1.07598e-38	6.08714e-36	na
rs12085290	ENSG00000162753	SLC9C2	Pituitary	ENSG00000163251	FZD5	WNT	0.706819	7.2763e-47	2.67568e-43	na
rs12085290	ENSG00000162753	SLC9C2	Pituitary	ENSG00000168036	CTNNB1	WNT	0.680818	2.50071e-42	2.53675e-39	na
rs12085290	ENSG00000162753	SLC9C2	Pituitary	ENSG00000177283	FZD8	WNT	0.628645	1.63928e-34	4.92086e-32	na
rs12085290	ENSG00000162753	SLC9C2	Pituitary	ENSG00000205213	LGR4	WNT	0.556828	6.56753e-26	5.82816e-24	na
rs12085290	ENSG00000162753	SLC9C2	Testis	ENSG00000004975	DVL2	WNT	-0.536986	5.31757e-32	2.83532e-31	na
rs12085290	ENSG00000162753	SLC9C2	Testis	ENSG00000061492	WNT8A	WNT	0.594913	1.31297e-40	9.28457e-40	na
rs12085290	ENSG00000162753	SLC9C2	Testis	ENSG00000075290	WNT8B	WNT	0.541765	1.19589e-32	6.51781e-32	na
rs12085290	ENSG00000162753	SLC9C2	Testis	ENSG00000085741	WNT11	WNT	-0.551899	4.66591e-34	2.66834e-33	na
rs12085290	ENSG00000162753	SLC9C2	Testis	ENSG00000104332	SFRP1	WNT	-0.542774	8.70039e-33	4.76538e-32	na
rs12085290	ENSG00000162753	SLC9C2	Testis	ENSG00000111642	CHD4	WNT	-0.523951	2.76222e-30	1.38756e-29	na
rs12085290	ENSG00000162753	SLC9C2	Testis	ENSG00000138795	LEF1	WNT	0.532274	2.26193e-31	1.18008e-30	na
rs12085290	ENSG00000162753	SLC9C2	Testis	ENSG00000143816	WNT9A	WNT	-0.59434	1.62938e-40	1.14931e-39	na
rs12085290	ENSG00000162753	SLC9C2	Testis	ENSG00000148737	TCF7L2	WNT	-0.50406	8.32548e-28	3.82626e-27	na
rs12085290	ENSG00000162753	SLC9C2	Testis	ENSG00000155760	FZD7	WNT	-0.538432	3.39398e-32	1.82127e-31	na
rs12085290	ENSG00000162753	SLC9C2	Testis	ENSG00000157240	FZD1	WNT	-0.56833	1.90422e-36	1.17805e-35	na
rs12085290	ENSG00000162753	SLC9C2	Testis	ENSG00000161202	DVL3	WNT	-0.542721	8.84779e-33	4.84517e-32	na
rs12085290	ENSG00000162753	SLC9C2	Testis	ENSG00000162337	LRP5	WNT	-0.677638	2.01673e-56	2.22477e-55	na
rs12085290	ENSG00000162753	SLC9C2	Testis	ENSG00000163251	FZD5	WNT	-0.532534	2.08958e-31	1.09155e-30	na
rs12085290	ENSG00000162753	SLC9C2	Testis	ENSG00000168036	CTNNB1	WNT	-0.524322	2.47495e-30	1.24555e-29	na
rs12085290	ENSG00000162753	SLC9C2	Testis	ENSG00000168646	AXIN2	WNT	-0.504727	6.91788e-28	3.18754e-27	na
rs12085290	ENSG00000162753	SLC9C2	Testis	ENSG00000180340	FZD2	WNT	-0.549791	9.24661e-34	5.23634e-33	na
rs2049992	ENSG00000162753	SLC9C2	Testis	ENSG00000004975	DVL2	WNT	-0.536986	5.31757e-32	2.83532e-31	na
rs2049992	ENSG00000162753	SLC9C2	Testis	ENSG00000061492	WNT8A	WNT	0.594913	1.31297e-40	9.28457e-40	na
rs2049992	ENSG00000162753	SLC9C2	Testis	ENSG00000075290	WNT8B	WNT	0.541765	1.19589e-32	6.51781e-32	na
rs2049992	ENSG00000162753	SLC9C2	Testis	ENSG00000085741	WNT11	WNT	-0.551899	4.66591e-34	2.66834e-33	na
rs2049992	ENSG00000162753	SLC9C2	Testis	ENSG00000104332	SFRP1	WNT	-0.542774	8.70039e-33	4.76538e-32	na
rs2049992	ENSG00000162753	SLC9C2	Testis	ENSG00000111642	CHD4	WNT	-0.523951	2.76222e-30	1.38756e-29	na
rs2049992	ENSG00000162753	SLC9C2	Testis	ENSG00000138795	LEF1	WNT	0.532274	2.26193e-31	1.18008e-30	na
rs2049992	ENSG00000162753	SLC9C2	Testis	ENSG00000143816	WNT9A	WNT	-0.59434	1.62938e-40	1.14931e-39	na
rs2049992	ENSG00000162753	SLC9C2	Testis	ENSG00000148737	TCF7L2	WNT	-0.50406	8.32548e-28	3.82626e-27	na
rs2049992	ENSG00000162753	SLC9C2	Testis	ENSG00000155760	FZD7	WNT	-0.538432	3.39398e-32	1.82127e-31	na
rs2049992	ENSG00000162753	SLC9C2	Testis	ENSG00000157240	FZD1	WNT	-0.56833	1.90422e-36	1.17805e-35	na
rs2049992	ENSG00000162753	SLC9C2	Testis	ENSG00000161202	DVL3	WNT	-0.542721	8.84779e-33	4.84517e-32	na
rs2049992	ENSG00000162753	SLC9C2	Testis	ENSG00000162337	LRP5	WNT	-0.677638	2.01673e-56	2.22477e-55	na
rs2049992	ENSG00000162753	SLC9C2	Testis	ENSG00000163251	FZD5	WNT	-0.532534	2.08958e-31	1.09155e-30	na
rs2049992	ENSG00000162753	SLC9C2	Testis	ENSG00000168036	CTNNB1	WNT	-0.524322	2.47495e-30	1.24555e-29	na
rs2049992	ENSG00000162753	SLC9C2	Testis	ENSG00000168646	AXIN2	WNT	-0.504727	6.91788e-28	3.18754e-27	na
rs2049992	ENSG00000162753	SLC9C2	Testis	ENSG00000180340	FZD2	WNT	-0.549791	9.24661e-34	5.23634e-33	na
rs4650945	ENSG00000162753	SLC9C2	Pituitary	ENSG00000081059	TCF7	WNT	0.719593	2.79207e-49	2.34677e-45	na
rs4650945	ENSG00000162753	SLC9C2	Pituitary	ENSG00000085741	WNT11	WNT	0.555424	9.2324e-26	7.94149e-24	na
rs4650945	ENSG00000162753	SLC9C2	Pituitary	ENSG00000135925	WNT10A	WNT	-0.507912	3.81529e-21	1.79008e-19	na
rs4650945	ENSG00000162753	SLC9C2	Pituitary	ENSG00000138795	LEF1	WNT	0.678643	5.70745e-42	5.59672e-39	na
rs4650945	ENSG00000162753	SLC9C2	Pituitary	ENSG00000139292	LGR5	WNT	0.655599	2.34482e-38	1.25418e-35	na
rs4650945	ENSG00000162753	SLC9C2	Pituitary	ENSG00000156076	WIF1	WNT	0.657846	1.07598e-38	6.08714e-36	na
rs4650945	ENSG00000162753	SLC9C2	Pituitary	ENSG00000163251	FZD5	WNT	0.706819	7.2763e-47	2.67568e-43	na
rs4650945	ENSG00000162753	SLC9C2	Pituitary	ENSG00000168036	CTNNB1	WNT	0.680818	2.50071e-42	2.53675e-39	na
rs4650945	ENSG00000162753	SLC9C2	Pituitary	ENSG00000177283	FZD8	WNT	0.628645	1.63928e-34	4.92086e-32	na
rs4650945	ENSG00000162753	SLC9C2	Pituitary	ENSG00000205213	LGR4	WNT	0.556828	6.56753e-26	5.82816e-24	na
rs4650945	ENSG00000162753	SLC9C2	Testis	ENSG00000004975	DVL2	WNT	-0.536986	5.31757e-32	2.83532e-31	na
rs4650945	ENSG00000162753	SLC9C2	Testis	ENSG00000061492	WNT8A	WNT	0.594913	1.31297e-40	9.28457e-40	na
rs4650945	ENSG00000162753	SLC9C2	Testis	ENSG00000075290	WNT8B	WNT	0.541765	1.19589e-32	6.51781e-32	na
rs4650945	ENSG00000162753	SLC9C2	Testis	ENSG00000085741	WNT11	WNT	-0.551899	4.66591e-34	2.66834e-33	na
rs4650945	ENSG00000162753	SLC9C2	Testis	ENSG00000104332	SFRP1	WNT	-0.542774	8.70039e-33	4.76538e-32	na
rs4650945	ENSG00000162753	SLC9C2	Testis	ENSG00000111642	CHD4	WNT	-0.523951	2.76222e-30	1.38756e-29	na
rs4650945	ENSG00000162753	SLC9C2	Testis	ENSG00000138795	LEF1	WNT	0.532274	2.26193e-31	1.18008e-30	na
rs4650945	ENSG00000162753	SLC9C2	Testis	ENSG00000143816	WNT9A	WNT	-0.59434	1.62938e-40	1.14931e-39	na
rs4650945	ENSG00000162753	SLC9C2	Testis	ENSG00000148737	TCF7L2	WNT	-0.50406	8.32548e-28	3.82626e-27	na
rs4650945	ENSG00000162753	SLC9C2	Testis	ENSG00000155760	FZD7	WNT	-0.538432	3.39398e-32	1.82127e-31	na
rs4650945	ENSG00000162753	SLC9C2	Testis	ENSG00000157240	FZD1	WNT	-0.56833	1.90422e-36	1.17805e-35	na
rs4650945	ENSG00000162753	SLC9C2	Testis	ENSG00000161202	DVL3	WNT	-0.542721	8.84779e-33	4.84517e-32	na
rs4650945	ENSG00000162753	SLC9C2	Testis	ENSG00000162337	LRP5	WNT	-0.677638	2.01673e-56	2.22477e-55	na
rs4650945	ENSG00000162753	SLC9C2	Testis	ENSG00000163251	FZD5	WNT	-0.532534	2.08958e-31	1.09155e-30	na
rs4650945	ENSG00000162753	SLC9C2	Testis	ENSG00000168036	CTNNB1	WNT	-0.524322	2.47495e-30	1.24555e-29	na
rs4650945	ENSG00000162753	SLC9C2	Testis	ENSG00000168646	AXIN2	WNT	-0.504727	6.91788e-28	3.18754e-27	na
rs4650945	ENSG00000162753	SLC9C2	Testis	ENSG00000180340	FZD2	WNT	-0.549791	9.24661e-34	5.23634e-33	na
rs5878	ENSG00000162753	SLC9C2	Brain - Hippocampus	ENSG00000081059	TCF7	WNT	0.599477	7.43037e-23	2.39708e-21	na
rs5878	ENSG00000162753	SLC9C2	Brain - Nucleus accumbens (basal ganglia)	ENSG00000002745	WNT16	WNT	0.650651	6.27222e-33	4.96607e-31	na
rs5878	ENSG00000162753	SLC9C2	Brain - Nucleus accumbens (basal ganglia)	ENSG00000108375	RNF43	WNT	0.514956	3.81357e-19	7.26422e-18	na
rs5878	ENSG00000162753	SLC9C2	Pituitary	ENSG00000081059	TCF7	WNT	0.719593	2.79207e-49	2.34677e-45	na
rs5878	ENSG00000162753	SLC9C2	Pituitary	ENSG00000085741	WNT11	WNT	0.555424	9.2324e-26	7.94149e-24	na
rs5878	ENSG00000162753	SLC9C2	Pituitary	ENSG00000135925	WNT10A	WNT	-0.507912	3.81529e-21	1.79008e-19	na
rs5878	ENSG00000162753	SLC9C2	Pituitary	ENSG00000138795	LEF1	WNT	0.678643	5.70745e-42	5.59672e-39	na
rs5878	ENSG00000162753	SLC9C2	Pituitary	ENSG00000139292	LGR5	WNT	0.655599	2.34482e-38	1.25418e-35	na
rs5878	ENSG00000162753	SLC9C2	Pituitary	ENSG00000156076	WIF1	WNT	0.657846	1.07598e-38	6.08714e-36	na
rs5878	ENSG00000162753	SLC9C2	Pituitary	ENSG00000163251	FZD5	WNT	0.706819	7.2763e-47	2.67568e-43	na
rs5878	ENSG00000162753	SLC9C2	Pituitary	ENSG00000168036	CTNNB1	WNT	0.680818	2.50071e-42	2.53675e-39	na
rs5878	ENSG00000162753	SLC9C2	Pituitary	ENSG00000177283	FZD8	WNT	0.628645	1.63928e-34	4.92086e-32	na
rs5878	ENSG00000162753	SLC9C2	Pituitary	ENSG00000205213	LGR4	WNT	0.556828	6.56753e-26	5.82816e-24	na
rs5878	ENSG00000162753	SLC9C2	Testis	ENSG00000004975	DVL2	WNT	-0.536986	5.31757e-32	2.83532e-31	na
rs5878	ENSG00000162753	SLC9C2	Testis	ENSG00000061492	WNT8A	WNT	0.594913	1.31297e-40	9.28457e-40	na
rs5878	ENSG00000162753	SLC9C2	Testis	ENSG00000075290	WNT8B	WNT	0.541765	1.19589e-32	6.51781e-32	na
rs5878	ENSG00000162753	SLC9C2	Testis	ENSG00000085741	WNT11	WNT	-0.551899	4.66591e-34	2.66834e-33	na
rs5878	ENSG00000162753	SLC9C2	Testis	ENSG00000104332	SFRP1	WNT	-0.542774	8.70039e-33	4.76538e-32	na
rs5878	ENSG00000162753	SLC9C2	Testis	ENSG00000111642	CHD4	WNT	-0.523951	2.76222e-30	1.38756e-29	na
rs5878	ENSG00000162753	SLC9C2	Testis	ENSG00000138795	LEF1	WNT	0.532274	2.26193e-31	1.18008e-30	na
rs5878	ENSG00000162753	SLC9C2	Testis	ENSG00000143816	WNT9A	WNT	-0.59434	1.62938e-40	1.14931e-39	na
rs5878	ENSG00000162753	SLC9C2	Testis	ENSG00000148737	TCF7L2	WNT	-0.50406	8.32548e-28	3.82626e-27	na
rs5878	ENSG00000162753	SLC9C2	Testis	ENSG00000155760	FZD7	WNT	-0.538432	3.39398e-32	1.82127e-31	na
rs5878	ENSG00000162753	SLC9C2	Testis	ENSG00000157240	FZD1	WNT	-0.56833	1.90422e-36	1.17805e-35	na
rs5878	ENSG00000162753	SLC9C2	Testis	ENSG00000161202	DVL3	WNT	-0.542721	8.84779e-33	4.84517e-32	na
rs5878	ENSG00000162753	SLC9C2	Testis	ENSG00000162337	LRP5	WNT	-0.677638	2.01673e-56	2.22477e-55	na
rs5878	ENSG00000162753	SLC9C2	Testis	ENSG00000163251	FZD5	WNT	-0.532534	2.08958e-31	1.09155e-30	na
rs5878	ENSG00000162753	SLC9C2	Testis	ENSG00000168036	CTNNB1	WNT	-0.524322	2.47495e-30	1.24555e-29	na
rs5878	ENSG00000162753	SLC9C2	Testis	ENSG00000168646	AXIN2	WNT	-0.504727	6.91788e-28	3.18754e-27	na
rs5878	ENSG00000162753	SLC9C2	Testis	ENSG00000180340	FZD2	WNT	-0.549791	9.24661e-34	5.23634e-33	na
rs6663875	ENSG00000162753	SLC9C2	Brain - Hippocampus	ENSG00000081059	TCF7	WNT	0.599477	7.43037e-23	2.39708e-21	na
rs6663875	ENSG00000162753	SLC9C2	Brain - Nucleus accumbens (basal ganglia)	ENSG00000002745	WNT16	WNT	0.650651	6.27222e-33	4.96607e-31	na
rs6663875	ENSG00000162753	SLC9C2	Brain - Nucleus accumbens (basal ganglia)	ENSG00000108375	RNF43	WNT	0.514956	3.81357e-19	7.26422e-18	na
rs6663875	ENSG00000162753	SLC9C2	Pituitary	ENSG00000081059	TCF7	WNT	0.719593	2.79207e-49	2.34677e-45	na
rs6663875	ENSG00000162753	SLC9C2	Pituitary	ENSG00000085741	WNT11	WNT	0.555424	9.2324e-26	7.94149e-24	na
rs6663875	ENSG00000162753	SLC9C2	Pituitary	ENSG00000135925	WNT10A	WNT	-0.507912	3.81529e-21	1.79008e-19	na
rs6663875	ENSG00000162753	SLC9C2	Pituitary	ENSG00000138795	LEF1	WNT	0.678643	5.70745e-42	5.59672e-39	na
rs6663875	ENSG00000162753	SLC9C2	Pituitary	ENSG00000139292	LGR5	WNT	0.655599	2.34482e-38	1.25418e-35	na
rs6663875	ENSG00000162753	SLC9C2	Pituitary	ENSG00000156076	WIF1	WNT	0.657846	1.07598e-38	6.08714e-36	na
rs6663875	ENSG00000162753	SLC9C2	Pituitary	ENSG00000163251	FZD5	WNT	0.706819	7.2763e-47	2.67568e-43	na
rs6663875	ENSG00000162753	SLC9C2	Pituitary	ENSG00000168036	CTNNB1	WNT	0.680818	2.50071e-42	2.53675e-39	na
rs6663875	ENSG00000162753	SLC9C2	Pituitary	ENSG00000177283	FZD8	WNT	0.628645	1.63928e-34	4.92086e-32	na
rs6663875	ENSG00000162753	SLC9C2	Pituitary	ENSG00000205213	LGR4	WNT	0.556828	6.56753e-26	5.82816e-24	na
rs6663875	ENSG00000162753	SLC9C2	Testis	ENSG00000004975	DVL2	WNT	-0.536986	5.31757e-32	2.83532e-31	na
rs6663875	ENSG00000162753	SLC9C2	Testis	ENSG00000061492	WNT8A	WNT	0.594913	1.31297e-40	9.28457e-40	na
rs6663875	ENSG00000162753	SLC9C2	Testis	ENSG00000075290	WNT8B	WNT	0.541765	1.19589e-32	6.51781e-32	na
rs6663875	ENSG00000162753	SLC9C2	Testis	ENSG00000085741	WNT11	WNT	-0.551899	4.66591e-34	2.66834e-33	na
rs6663875	ENSG00000162753	SLC9C2	Testis	ENSG00000104332	SFRP1	WNT	-0.542774	8.70039e-33	4.76538e-32	na
rs6663875	ENSG00000162753	SLC9C2	Testis	ENSG00000111642	CHD4	WNT	-0.523951	2.76222e-30	1.38756e-29	na
rs6663875	ENSG00000162753	SLC9C2	Testis	ENSG00000138795	LEF1	WNT	0.532274	2.26193e-31	1.18008e-30	na
rs6663875	ENSG00000162753	SLC9C2	Testis	ENSG00000143816	WNT9A	WNT	-0.59434	1.62938e-40	1.14931e-39	na
rs6663875	ENSG00000162753	SLC9C2	Testis	ENSG00000148737	TCF7L2	WNT	-0.50406	8.32548e-28	3.82626e-27	na
rs6663875	ENSG00000162753	SLC9C2	Testis	ENSG00000155760	FZD7	WNT	-0.538432	3.39398e-32	1.82127e-31	na
rs6663875	ENSG00000162753	SLC9C2	Testis	ENSG00000157240	FZD1	WNT	-0.56833	1.90422e-36	1.17805e-35	na
rs6663875	ENSG00000162753	SLC9C2	Testis	ENSG00000161202	DVL3	WNT	-0.542721	8.84779e-33	4.84517e-32	na
rs6663875	ENSG00000162753	SLC9C2	Testis	ENSG00000162337	LRP5	WNT	-0.677638	2.01673e-56	2.22477e-55	na
rs6663875	ENSG00000162753	SLC9C2	Testis	ENSG00000163251	FZD5	WNT	-0.532534	2.08958e-31	1.09155e-30	na
rs6663875	ENSG00000162753	SLC9C2	Testis	ENSG00000168036	CTNNB1	WNT	-0.524322	2.47495e-30	1.24555e-29	na
rs6663875	ENSG00000162753	SLC9C2	Testis	ENSG00000168646	AXIN2	WNT	-0.504727	6.91788e-28	3.18754e-27	na
rs6663875	ENSG00000162753	SLC9C2	Testis	ENSG00000180340	FZD2	WNT	-0.549791	9.24661e-34	5.23634e-33	na
rs6681618	ENSG00000162753	SLC9C2	Testis	ENSG00000004975	DVL2	WNT	-0.536986	5.31757e-32	2.83532e-31	na
rs6681618	ENSG00000162753	SLC9C2	Testis	ENSG00000061492	WNT8A	WNT	0.594913	1.31297e-40	9.28457e-40	na
rs6681618	ENSG00000162753	SLC9C2	Testis	ENSG00000075290	WNT8B	WNT	0.541765	1.19589e-32	6.51781e-32	na
rs6681618	ENSG00000162753	SLC9C2	Testis	ENSG00000085741	WNT11	WNT	-0.551899	4.66591e-34	2.66834e-33	na
rs6681618	ENSG00000162753	SLC9C2	Testis	ENSG00000104332	SFRP1	WNT	-0.542774	8.70039e-33	4.76538e-32	na
rs6681618	ENSG00000162753	SLC9C2	Testis	ENSG00000111642	CHD4	WNT	-0.523951	2.76222e-30	1.38756e-29	na
rs6681618	ENSG00000162753	SLC9C2	Testis	ENSG00000138795	LEF1	WNT	0.532274	2.26193e-31	1.18008e-30	na
rs6681618	ENSG00000162753	SLC9C2	Testis	ENSG00000143816	WNT9A	WNT	-0.59434	1.62938e-40	1.14931e-39	na
rs6681618	ENSG00000162753	SLC9C2	Testis	ENSG00000148737	TCF7L2	WNT	-0.50406	8.32548e-28	3.82626e-27	na
rs6681618	ENSG00000162753	SLC9C2	Testis	ENSG00000155760	FZD7	WNT	-0.538432	3.39398e-32	1.82127e-31	na
rs6681618	ENSG00000162753	SLC9C2	Testis	ENSG00000157240	FZD1	WNT	-0.56833	1.90422e-36	1.17805e-35	na
rs6681618	ENSG00000162753	SLC9C2	Testis	ENSG00000161202	DVL3	WNT	-0.542721	8.84779e-33	4.84517e-32	na
rs6681618	ENSG00000162753	SLC9C2	Testis	ENSG00000162337	LRP5	WNT	-0.677638	2.01673e-56	2.22477e-55	na
rs6681618	ENSG00000162753	SLC9C2	Testis	ENSG00000163251	FZD5	WNT	-0.532534	2.08958e-31	1.09155e-30	na
rs6681618	ENSG00000162753	SLC9C2	Testis	ENSG00000168036	CTNNB1	WNT	-0.524322	2.47495e-30	1.24555e-29	na
rs6681618	ENSG00000162753	SLC9C2	Testis	ENSG00000168646	AXIN2	WNT	-0.504727	6.91788e-28	3.18754e-27	na
rs6681618	ENSG00000162753	SLC9C2	Testis	ENSG00000180340	FZD2	WNT	-0.549791	9.24661e-34	5.23634e-33	na
rs941989	ENSG00000162753	SLC9C2	Brain - Nucleus accumbens (basal ganglia)	ENSG00000002745	WNT16	WNT	0.650651	6.27222e-33	4.96607e-31	na
rs941989	ENSG00000162753	SLC9C2	Brain - Nucleus accumbens (basal ganglia)	ENSG00000108375	RNF43	WNT	0.514956	3.81357e-19	7.26422e-18	na
rs941989	ENSG00000162753	SLC9C2	Pituitary	ENSG00000081059	TCF7	WNT	0.719593	2.79207e-49	2.34677e-45	na
rs941989	ENSG00000162753	SLC9C2	Pituitary	ENSG00000085741	WNT11	WNT	0.555424	9.2324e-26	7.94149e-24	na
rs941989	ENSG00000162753	SLC9C2	Pituitary	ENSG00000135925	WNT10A	WNT	-0.507912	3.81529e-21	1.79008e-19	na
rs941989	ENSG00000162753	SLC9C2	Pituitary	ENSG00000138795	LEF1	WNT	0.678643	5.70745e-42	5.59672e-39	na
rs941989	ENSG00000162753	SLC9C2	Pituitary	ENSG00000139292	LGR5	WNT	0.655599	2.34482e-38	1.25418e-35	na
rs941989	ENSG00000162753	SLC9C2	Pituitary	ENSG00000156076	WIF1	WNT	0.657846	1.07598e-38	6.08714e-36	na
rs941989	ENSG00000162753	SLC9C2	Pituitary	ENSG00000163251	FZD5	WNT	0.706819	7.2763e-47	2.67568e-43	na
rs941989	ENSG00000162753	SLC9C2	Pituitary	ENSG00000168036	CTNNB1	WNT	0.680818	2.50071e-42	2.53675e-39	na
rs941989	ENSG00000162753	SLC9C2	Pituitary	ENSG00000177283	FZD8	WNT	0.628645	1.63928e-34	4.92086e-32	na
rs941989	ENSG00000162753	SLC9C2	Pituitary	ENSG00000205213	LGR4	WNT	0.556828	6.56753e-26	5.82816e-24	na
rs941989	ENSG00000162753	SLC9C2	Testis	ENSG00000004975	DVL2	WNT	-0.536986	5.31757e-32	2.83532e-31	na
rs941989	ENSG00000162753	SLC9C2	Testis	ENSG00000061492	WNT8A	WNT	0.594913	1.31297e-40	9.28457e-40	na
rs941989	ENSG00000162753	SLC9C2	Testis	ENSG00000075290	WNT8B	WNT	0.541765	1.19589e-32	6.51781e-32	na
rs941989	ENSG00000162753	SLC9C2	Testis	ENSG00000085741	WNT11	WNT	-0.551899	4.66591e-34	2.66834e-33	na
rs941989	ENSG00000162753	SLC9C2	Testis	ENSG00000104332	SFRP1	WNT	-0.542774	8.70039e-33	4.76538e-32	na
rs941989	ENSG00000162753	SLC9C2	Testis	ENSG00000111642	CHD4	WNT	-0.523951	2.76222e-30	1.38756e-29	na
rs941989	ENSG00000162753	SLC9C2	Testis	ENSG00000138795	LEF1	WNT	0.532274	2.26193e-31	1.18008e-30	na
rs941989	ENSG00000162753	SLC9C2	Testis	ENSG00000143816	WNT9A	WNT	-0.59434	1.62938e-40	1.14931e-39	na
rs941989	ENSG00000162753	SLC9C2	Testis	ENSG00000148737	TCF7L2	WNT	-0.50406	8.32548e-28	3.82626e-27	na
rs941989	ENSG00000162753	SLC9C2	Testis	ENSG00000155760	FZD7	WNT	-0.538432	3.39398e-32	1.82127e-31	na
rs941989	ENSG00000162753	SLC9C2	Testis	ENSG00000157240	FZD1	WNT	-0.56833	1.90422e-36	1.17805e-35	na
rs941989	ENSG00000162753	SLC9C2	Testis	ENSG00000161202	DVL3	WNT	-0.542721	8.84779e-33	4.84517e-32	na
rs941989	ENSG00000162753	SLC9C2	Testis	ENSG00000162337	LRP5	WNT	-0.677638	2.01673e-56	2.22477e-55	na
rs941989	ENSG00000162753	SLC9C2	Testis	ENSG00000163251	FZD5	WNT	-0.532534	2.08958e-31	1.09155e-30	na
rs941989	ENSG00000162753	SLC9C2	Testis	ENSG00000168036	CTNNB1	WNT	-0.524322	2.47495e-30	1.24555e-29	na
rs941989	ENSG00000162753	SLC9C2	Testis	ENSG00000168646	AXIN2	WNT	-0.504727	6.91788e-28	3.18754e-27	na
rs941989	ENSG00000162753	SLC9C2	Testis	ENSG00000180340	FZD2	WNT	-0.549791	9.24661e-34	5.23634e-33	na
rs9425430	ENSG00000162753	SLC9C2	Brain - Hippocampus	ENSG00000081059	TCF7	WNT	0.599477	7.43037e-23	2.39708e-21	na
rs9425430	ENSG00000162753	SLC9C2	Brain - Nucleus accumbens (basal ganglia)	ENSG00000002745	WNT16	WNT	0.650651	6.27222e-33	4.96607e-31	na
rs9425430	ENSG00000162753	SLC9C2	Brain - Nucleus accumbens (basal ganglia)	ENSG00000108375	RNF43	WNT	0.514956	3.81357e-19	7.26422e-18	na
rs9425430	ENSG00000162753	SLC9C2	Pituitary	ENSG00000081059	TCF7	WNT	0.719593	2.79207e-49	2.34677e-45	na
rs9425430	ENSG00000162753	SLC9C2	Pituitary	ENSG00000085741	WNT11	WNT	0.555424	9.2324e-26	7.94149e-24	na
rs9425430	ENSG00000162753	SLC9C2	Pituitary	ENSG00000135925	WNT10A	WNT	-0.507912	3.81529e-21	1.79008e-19	na
rs9425430	ENSG00000162753	SLC9C2	Pituitary	ENSG00000138795	LEF1	WNT	0.678643	5.70745e-42	5.59672e-39	na
rs9425430	ENSG00000162753	SLC9C2	Pituitary	ENSG00000139292	LGR5	WNT	0.655599	2.34482e-38	1.25418e-35	na
rs9425430	ENSG00000162753	SLC9C2	Pituitary	ENSG00000156076	WIF1	WNT	0.657846	1.07598e-38	6.08714e-36	na
rs9425430	ENSG00000162753	SLC9C2	Pituitary	ENSG00000163251	FZD5	WNT	0.706819	7.2763e-47	2.67568e-43	na
rs9425430	ENSG00000162753	SLC9C2	Pituitary	ENSG00000168036	CTNNB1	WNT	0.680818	2.50071e-42	2.53675e-39	na
rs9425430	ENSG00000162753	SLC9C2	Pituitary	ENSG00000177283	FZD8	WNT	0.628645	1.63928e-34	4.92086e-32	na
rs9425430	ENSG00000162753	SLC9C2	Pituitary	ENSG00000205213	LGR4	WNT	0.556828	6.56753e-26	5.82816e-24	na
rs9425430	ENSG00000162753	SLC9C2	Testis	ENSG00000004975	DVL2	WNT	-0.536986	5.31757e-32	2.83532e-31	na
rs9425430	ENSG00000162753	SLC9C2	Testis	ENSG00000061492	WNT8A	WNT	0.594913	1.31297e-40	9.28457e-40	na
rs9425430	ENSG00000162753	SLC9C2	Testis	ENSG00000075290	WNT8B	WNT	0.541765	1.19589e-32	6.51781e-32	na
rs9425430	ENSG00000162753	SLC9C2	Testis	ENSG00000085741	WNT11	WNT	-0.551899	4.66591e-34	2.66834e-33	na
rs9425430	ENSG00000162753	SLC9C2	Testis	ENSG00000104332	SFRP1	WNT	-0.542774	8.70039e-33	4.76538e-32	na
rs9425430	ENSG00000162753	SLC9C2	Testis	ENSG00000111642	CHD4	WNT	-0.523951	2.76222e-30	1.38756e-29	na
rs9425430	ENSG00000162753	SLC9C2	Testis	ENSG00000138795	LEF1	WNT	0.532274	2.26193e-31	1.18008e-30	na
rs9425430	ENSG00000162753	SLC9C2	Testis	ENSG00000143816	WNT9A	WNT	-0.59434	1.62938e-40	1.14931e-39	na
rs9425430	ENSG00000162753	SLC9C2	Testis	ENSG00000148737	TCF7L2	WNT	-0.50406	8.32548e-28	3.82626e-27	na
rs9425430	ENSG00000162753	SLC9C2	Testis	ENSG00000155760	FZD7	WNT	-0.538432	3.39398e-32	1.82127e-31	na
rs9425430	ENSG00000162753	SLC9C2	Testis	ENSG00000157240	FZD1	WNT	-0.56833	1.90422e-36	1.17805e-35	na
rs9425430	ENSG00000162753	SLC9C2	Testis	ENSG00000161202	DVL3	WNT	-0.542721	8.84779e-33	4.84517e-32	na
rs9425430	ENSG00000162753	SLC9C2	Testis	ENSG00000162337	LRP5	WNT	-0.677638	2.01673e-56	2.22477e-55	na
rs9425430	ENSG00000162753	SLC9C2	Testis	ENSG00000163251	FZD5	WNT	-0.532534	2.08958e-31	1.09155e-30	na
rs9425430	ENSG00000162753	SLC9C2	Testis	ENSG00000168036	CTNNB1	WNT	-0.524322	2.47495e-30	1.24555e-29	na
rs9425430	ENSG00000162753	SLC9C2	Testis	ENSG00000168646	AXIN2	WNT	-0.504727	6.91788e-28	3.18754e-27	na
rs9425430	ENSG00000162753	SLC9C2	Testis	ENSG00000180340	FZD2	WNT	-0.549791	9.24661e-34	5.23634e-33	na
rs9425766	ENSG00000162753	SLC9C2	Brain - Hippocampus	ENSG00000081059	TCF7	WNT	0.599477	7.43037e-23	2.39708e-21	na
rs9425766	ENSG00000162753	SLC9C2	Brain - Nucleus accumbens (basal ganglia)	ENSG00000002745	WNT16	WNT	0.650651	6.27222e-33	4.96607e-31	na
rs9425766	ENSG00000162753	SLC9C2	Brain - Nucleus accumbens (basal ganglia)	ENSG00000108375	RNF43	WNT	0.514956	3.81357e-19	7.26422e-18	na
rs9425766	ENSG00000162753	SLC9C2	Pituitary	ENSG00000081059	TCF7	WNT	0.719593	2.79207e-49	2.34677e-45	na
rs9425766	ENSG00000162753	SLC9C2	Pituitary	ENSG00000085741	WNT11	WNT	0.555424	9.2324e-26	7.94149e-24	na
rs9425766	ENSG00000162753	SLC9C2	Pituitary	ENSG00000135925	WNT10A	WNT	-0.507912	3.81529e-21	1.79008e-19	na
rs9425766	ENSG00000162753	SLC9C2	Pituitary	ENSG00000138795	LEF1	WNT	0.678643	5.70745e-42	5.59672e-39	na
rs9425766	ENSG00000162753	SLC9C2	Pituitary	ENSG00000139292	LGR5	WNT	0.655599	2.34482e-38	1.25418e-35	na
rs9425766	ENSG00000162753	SLC9C2	Pituitary	ENSG00000156076	WIF1	WNT	0.657846	1.07598e-38	6.08714e-36	na
rs9425766	ENSG00000162753	SLC9C2	Pituitary	ENSG00000163251	FZD5	WNT	0.706819	7.2763e-47	2.67568e-43	na
rs9425766	ENSG00000162753	SLC9C2	Pituitary	ENSG00000168036	CTNNB1	WNT	0.680818	2.50071e-42	2.53675e-39	na
rs9425766	ENSG00000162753	SLC9C2	Pituitary	ENSG00000177283	FZD8	WNT	0.628645	1.63928e-34	4.92086e-32	na
rs9425766	ENSG00000162753	SLC9C2	Pituitary	ENSG00000205213	LGR4	WNT	0.556828	6.56753e-26	5.82816e-24	na
rs9425766	ENSG00000162753	SLC9C2	Testis	ENSG00000004975	DVL2	WNT	-0.536986	5.31757e-32	2.83532e-31	na
rs9425766	ENSG00000162753	SLC9C2	Testis	ENSG00000061492	WNT8A	WNT	0.594913	1.31297e-40	9.28457e-40	na
rs9425766	ENSG00000162753	SLC9C2	Testis	ENSG00000075290	WNT8B	WNT	0.541765	1.19589e-32	6.51781e-32	na
rs9425766	ENSG00000162753	SLC9C2	Testis	ENSG00000085741	WNT11	WNT	-0.551899	4.66591e-34	2.66834e-33	na
rs9425766	ENSG00000162753	SLC9C2	Testis	ENSG00000104332	SFRP1	WNT	-0.542774	8.70039e-33	4.76538e-32	na
rs9425766	ENSG00000162753	SLC9C2	Testis	ENSG00000111642	CHD4	WNT	-0.523951	2.76222e-30	1.38756e-29	na
rs9425766	ENSG00000162753	SLC9C2	Testis	ENSG00000138795	LEF1	WNT	0.532274	2.26193e-31	1.18008e-30	na
rs9425766	ENSG00000162753	SLC9C2	Testis	ENSG00000143816	WNT9A	WNT	-0.59434	1.62938e-40	1.14931e-39	na
rs9425766	ENSG00000162753	SLC9C2	Testis	ENSG00000148737	TCF7L2	WNT	-0.50406	8.32548e-28	3.82626e-27	na
rs9425766	ENSG00000162753	SLC9C2	Testis	ENSG00000155760	FZD7	WNT	-0.538432	3.39398e-32	1.82127e-31	na
rs9425766	ENSG00000162753	SLC9C2	Testis	ENSG00000157240	FZD1	WNT	-0.56833	1.90422e-36	1.17805e-35	na
rs9425766	ENSG00000162753	SLC9C2	Testis	ENSG00000161202	DVL3	WNT	-0.542721	8.84779e-33	4.84517e-32	na
rs9425766	ENSG00000162753	SLC9C2	Testis	ENSG00000162337	LRP5	WNT	-0.677638	2.01673e-56	2.22477e-55	na
rs9425766	ENSG00000162753	SLC9C2	Testis	ENSG00000163251	FZD5	WNT	-0.532534	2.08958e-31	1.09155e-30	na
rs9425766	ENSG00000162753	SLC9C2	Testis	ENSG00000168036	CTNNB1	WNT	-0.524322	2.47495e-30	1.24555e-29	na
rs9425766	ENSG00000162753	SLC9C2	Testis	ENSG00000168646	AXIN2	WNT	-0.504727	6.91788e-28	3.18754e-27	na
rs9425766	ENSG00000162753	SLC9C2	Testis	ENSG00000180340	FZD2	WNT	-0.549791	9.24661e-34	5.23634e-33	na
rs7677888	ENSG00000164040	PGRMC2	Esophagus - Gastroesophageal Junction	ENSG00000055130	CUL1	NOTCH	0.546451	1.92893e-32	2.46852e-30	3
rs7677888	ENSG00000164040	PGRMC2	Esophagus - Gastroesophageal Junction	ENSG00000080815	PSEN1	NOTCH	0.614695	7.9431e-43	3.88455e-40	4
rs7677888	ENSG00000164040	PGRMC2	Esophagus - Gastroesophageal Junction	ENSG00000100603	SNW1	NOTCH	0.587658	2.04167e-38	5.53556e-36	3
rs7677888	ENSG00000164040	PGRMC2	Esophagus - Gastroesophageal Junction	ENSG00000159692	CTBP1	NOTCH	-0.521075	3.73647e-29	3.2407e-27	3
rs7677888	ENSG00000164040	PGRMC2	Esophagus - Gastroesophageal Junction	ENSG00000164105	SAP30	NOTCH	0.541525	8.82016e-32	1.03795e-29	3
rs7677888	ENSG00000164040	PGRMC2	Esophagus - Gastroesophageal Junction	ENSG00000175029	CTBP2	NOTCH	0.526409	8.02409e-30	7.44037e-28	4
rs7677888	ENSG00000164040	PGRMC2	Esophagus - Muscularis	ENSG00000055130	CUL1	NOTCH	0.678753	6.55418e-76	3.3999e-73	3
rs7677888	ENSG00000164040	PGRMC2	Esophagus - Muscularis	ENSG00000073614	KDM5A	NOTCH	0.540529	2.82944e-43	1.35399e-41	4
rs7677888	ENSG00000164040	PGRMC2	Esophagus - Muscularis	ENSG00000080815	PSEN1	NOTCH	0.625841	1.82973e-61	3.08713e-59	4
rs7677888	ENSG00000164040	PGRMC2	Esophagus - Muscularis	ENSG00000100393	EP300	NOTCH	0.619218	7.55211e-60	1.12983e-57	3
rs7677888	ENSG00000164040	PGRMC2	Esophagus - Muscularis	ENSG00000100603	SNW1	NOTCH	0.658965	3.65308e-70	1.20116e-67	3
rs7677888	ENSG00000164040	PGRMC2	Esophagus - Muscularis	ENSG00000113558	SKP1	NOTCH	0.529701	2.53138e-41	1.0695e-39	3
rs7677888	ENSG00000164040	PGRMC2	Esophagus - Muscularis	ENSG00000128917	DLL4	NOTCH	-0.513611	1.5006e-38	5.32392e-37	4
rs7677888	ENSG00000164040	PGRMC2	Esophagus - Muscularis	ENSG00000134250	NOTCH2	NOTCH	0.564593	7.09589e-48	4.52905e-46	3
rs7677888	ENSG00000164040	PGRMC2	Esophagus - Muscularis	ENSG00000141027	NCOR1	NOTCH	0.505551	3.24171e-37	1.05458e-35	3
rs7677888	ENSG00000164040	PGRMC2	Esophagus - Muscularis	ENSG00000159692	CTBP1	NOTCH	-0.547318	1.55365e-44	8.03193e-43	3
rs7677888	ENSG00000164040	PGRMC2	Esophagus - Muscularis	ENSG00000164105	SAP30	NOTCH	0.571702	2.62021e-49	1.84707e-47	3
rs7677888	ENSG00000164040	PGRMC2	Esophagus - Muscularis	ENSG00000169733	RFNG	NOTCH	-0.583285	1.01868e-51	8.51405e-50	4
rs7677888	ENSG00000164040	PGRMC2	Esophagus - Muscularis	ENSG00000175029	CTBP2	NOTCH	0.634354	1.34225e-63	2.65169e-61	4
rs7677888	ENSG00000164040	PGRMC2	Esophagus - Muscularis	ENSG00000196591	HDAC2	NOTCH	0.562992	1.47547e-47	9.18402e-46	3
rs7677888	ENSG00000164040	PGRMC2	Heart - Atrial Appendage	ENSG00000137845	ADAM10	NOTCH	0.51014	3.48014e-31	8.24479e-30	3
rs7677888	ENSG00000164040	PGRMC2	Heart - Left Ventricle	ENSG00000055130	CUL1	NOTCH	0.554346	5.5538e-41	6.97146e-40	3
rs7677888	ENSG00000164040	PGRMC2	Heart - Left Ventricle	ENSG00000078747	ITCH	NOTCH	0.663124	1.23181e-63	4.50678e-62	4
rs7677888	ENSG00000164040	PGRMC2	Heart - Left Ventricle	ENSG00000188290	HES4	NOTCH	-0.542305	5.79696e-39	6.63113e-38	4
rs7677888	ENSG00000164040	PGRMC2	Heart - Left Ventricle	ENSG00000196591	HDAC2	NOTCH	0.549202	4.13882e-40	4.9905e-39	3
rs7677888	ENSG00000164040	PGRMC2	Lung	ENSG00000113558	SKP1	NOTCH	0.508692	2.1188e-44	1.91218e-42	3
rs7677888	ENSG00000164040	PGRMC2	Skin - Not Sun Exposed (Suprapubic)	ENSG00000114166	KAT2B	NOTCH	0.509452	1.68561e-43	1.00477e-41	4
rs7677888	ENSG00000164040	PGRMC2	Whole Blood	ENSG00000080815	PSEN1	NOTCH	-0.542686	2.04429e-66	3.51829e-65	4
rs7677888	ENSG00000164040	PGRMC2	Whole Blood	ENSG00000138613	APH1B	NOTCH	-0.594674	1.30171e-82	3.57602e-81	4
rs7677888	ENSG00000164040	PGRMC2	Whole Blood	ENSG00000178498	DTX3	NOTCH	0.508756	2.77617e-57	3.65207e-56	3
rs7677888	ENSG00000164040	PGRMC2	Whole Blood	ENSG00000196782	MAML3	NOTCH	-0.539048	2.18796e-65	3.6566e-64	4
rs7677888	ENSG00000164040	PGRMC2	Whole Blood	ENSG00000205155	PSENEN	NOTCH	-0.530989	3.77316e-63	5.89176e-62	4
rs12686004	ENSG00000165029	ABCA1	Cells - Cultured fibroblasts	ENSG00000101412	E2F1	Cell_Cycle	-0.738717	8.44146e-91	4.6115e-89	3
rs12686004	ENSG00000165029	ABCA1	Cells - Cultured fibroblasts	ENSG00000101412	E2F1	Cell_Cycle	-0.738717	8.44146e-91	4.6115e-89	3
rs12686004	ENSG00000165029	ABCA1	Cells - Cultured fibroblasts	ENSG00000105173	CCNE1	Cell_Cycle	-0.608901	4.48802e-54	6.73757e-53	3
rs12686004	ENSG00000165029	ABCA1	Cells - Cultured fibroblasts	ENSG00000105173	CCNE1	Cell_Cycle	-0.608901	4.48802e-54	6.73757e-53	3
rs12686004	ENSG00000165029	ABCA1	Cells - Cultured fibroblasts	ENSG00000112242	E2F3	Cell_Cycle	-0.516601	8.12939e-37	6.66495e-36	3
rs12686004	ENSG00000165029	ABCA1	Cells - Cultured fibroblasts	ENSG00000112242	E2F3	Cell_Cycle	-0.516601	8.12939e-37	6.66495e-36	3
rs12686004	ENSG00000165029	ABCA1	Cells - Cultured fibroblasts	ENSG00000123374	CDK2	Cell_Cycle	-0.741118	1.10133e-91	6.20504e-90	3
rs12686004	ENSG00000165029	ABCA1	Cells - Cultured fibroblasts	ENSG00000123374	CDK2	Cell_Cycle	-0.741118	1.10133e-91	6.20504e-90	3
rs12686004	ENSG00000165029	ABCA1	Cells - Cultured fibroblasts	ENSG00000124762	CDKN1A	Cell_Cycle	0.529362	6.80508e-39	6.00733e-38	2
rs12686004	ENSG00000165029	ABCA1	Cells - Cultured fibroblasts	ENSG00000124762	CDKN1A	Cell_Cycle	0.529362	6.80508e-39	6.00733e-38	2
rs12686004	ENSG00000165029	ABCA1	Cells - Cultured fibroblasts	ENSG00000139687	RB1	Cell_Cycle	-0.706579	7.86133e-80	2.91113e-78	2
rs12686004	ENSG00000165029	ABCA1	Cells - Cultured fibroblasts	ENSG00000139687	RB1	Cell_Cycle	-0.706579	7.86133e-80	2.91113e-78	2
rs12686004	ENSG00000165029	ABCA1	Cells - Cultured fibroblasts	ENSG00000147883	CDKN2B	Cell_Cycle	0.683032	1.07207e-72	3.07714e-71	3
rs12686004	ENSG00000165029	ABCA1	Cells - Cultured fibroblasts	ENSG00000147883	CDKN2B	Cell_Cycle	0.683032	1.07207e-72	3.07714e-71	3
rs4783568	ENSG00000166546	BEAN1	Whole Blood	ENSG00000135679	MDM2	TP53	0.53958	1.55018e-65	2.60245e-64	na
rs4783568	ENSG00000166548	TK2	Adipose - Visceral (Omentum)	ENSG00000177189	RPS6KA3	TP53	-0.542567	2.46291e-44	1.40065e-42	3
rs4783568	ENSG00000166548	TK2	Cells - Cultured fibroblasts	ENSG00000135679	MDM2	TP53	0.646633	6.6354e-63	1.35492e-61	2
rs4783568	ENSG00000166548	TK2	Cells - Cultured fibroblasts	ENSG00000183765	CHEK2	TP53	-0.746386	1.16412e-93	7.0228e-92	3
rs4783568	ENSG00000166548	TK2	Colon - Transverse	ENSG00000177189	RPS6KA3	TP53	-0.59999	1.09176e-43	2.45878e-42	3
rs4783568	ENSG00000166548	TK2	Lung	ENSG00000177189	RPS6KA3	TP53	-0.567587	4.00887e-57	7.20936e-55	3
rs4783568	ENSG00000166548	TK2	Whole Blood	ENSG00000135679	MDM2	TP53	0.62398	4.00645e-93	1.48162e-91	2
rs4783568	ENSG00000166548	TK2	Whole Blood	ENSG00000177189	RPS6KA3	TP53	0.631425	5.63092e-96	2.24767e-94	3
rs16917882	ENSG00000167333	TRIM68	Adipose - Visceral (Omentum)	ENSG00000135503	ACVR1B	TGF_Beta	-0.512615	5.54385e-39	2.3225e-37	3
rs16917882	ENSG00000167333	TRIM68	Cells - Cultured fibroblasts	ENSG00000135503	ACVR1B	TGF_Beta	0.635793	3.05437e-60	5.67157e-59	3
rs16917882	ENSG00000167333	TRIM68	Stomach	ENSG00000106799	TGFBR1	TGF_Beta	-0.567632	3.92574e-34	1.99654e-32	3
rs678846	ENSG00000167633	KIR3DL1	Whole Blood	ENSG00000105810	CDK6	Cell_Cycle	0.623308	7.18168e-93	2.63483e-91	2
rs678846	ENSG00000167633	KIR3DL1	Whole Blood	ENSG00000118971	CCND2	Cell_Cycle	0.63999	2.35121e-99	1.02438e-97	3
rs678846	ENSG00000167633	KIR3DL1	Whole Blood	ENSG00000123374	CDK2	Cell_Cycle	0.541942	3.32775e-66	5.68787e-65	2
rs678846	ENSG00000167633	KIR3DL1	Whole Blood	ENSG00000124762	CDKN1A	Cell_Cycle	0.701441	3.76231e-127	3.56037e-125	2
rs678846	ENSG00000167633	KIR3DL1	Whole Blood	ENSG00000147883	CDKN2B	Cell_Cycle	-0.58432	3.76097e-79	9.37821e-78	3
rs9878328	ENSG00000168827	GFM1	Nerve - Tibial	ENSG00000141510	TP53	TP53	0.521013	3.90262e-47	2.45926e-45	3
rs9878328	ENSG00000168827	GFM1	Nerve - Tibial	ENSG00000177189	RPS6KA3	TP53	0.532057	1.93431e-49	1.39069e-47	3
rs13424270	ENSG00000171132	PRKCE	Cells - Cultured fibroblasts	ENSG00000036257	CUL3	NRF2	-0.512923	3.10843e-36	2.49479e-35	3
rs13424270	ENSG00000171132	PRKCE	Cells - Cultured fibroblasts	ENSG00000036257	CUL3	NRF2	-0.512923	3.10843e-36	2.49479e-35	3
rs13424270	ENSG00000171132	PRKCE	Cells - Cultured fibroblasts	ENSG00000036257	CUL3	NRF2	-0.512923	3.10843e-36	2.49479e-35	3
rs13424270	ENSG00000171132	PRKCE	Cells - Cultured fibroblasts	ENSG00000079999	KEAP1	NRF2	0.643733	3.5059e-62	6.98267e-61	2
rs13424270	ENSG00000171132	PRKCE	Cells - Cultured fibroblasts	ENSG00000079999	KEAP1	NRF2	0.643733	3.5059e-62	6.98267e-61	2
rs13424270	ENSG00000171132	PRKCE	Cells - Cultured fibroblasts	ENSG00000079999	KEAP1	NRF2	0.643733	3.5059e-62	6.98267e-61	2
rs13424270	ENSG00000171132	PRKCE	Cells - Cultured fibroblasts	ENSG00000116044	NFE2L2	NRF2	0.625604	7.81033e-58	1.33397e-56	2
rs13424270	ENSG00000171132	PRKCE	Cells - Cultured fibroblasts	ENSG00000116044	NFE2L2	NRF2	0.625604	7.81033e-58	1.33397e-56	2
rs13424270	ENSG00000171132	PRKCE	Cells - Cultured fibroblasts	ENSG00000116044	NFE2L2	NRF2	0.625604	7.81033e-58	1.33397e-56	2
rs1982366	ENSG00000171132	PRKCE	Cells - Cultured fibroblasts	ENSG00000036257	CUL3	NRF2	-0.512923	3.10843e-36	2.49479e-35	3
rs1982366	ENSG00000171132	PRKCE	Cells - Cultured fibroblasts	ENSG00000036257	CUL3	NRF2	-0.512923	3.10843e-36	2.49479e-35	3
rs1982366	ENSG00000171132	PRKCE	Cells - Cultured fibroblasts	ENSG00000036257	CUL3	NRF2	-0.512923	3.10843e-36	2.49479e-35	3
rs1982366	ENSG00000171132	PRKCE	Cells - Cultured fibroblasts	ENSG00000079999	KEAP1	NRF2	0.643733	3.5059e-62	6.98267e-61	2
rs1982366	ENSG00000171132	PRKCE	Cells - Cultured fibroblasts	ENSG00000079999	KEAP1	NRF2	0.643733	3.5059e-62	6.98267e-61	2
rs1982366	ENSG00000171132	PRKCE	Cells - Cultured fibroblasts	ENSG00000079999	KEAP1	NRF2	0.643733	3.5059e-62	6.98267e-61	2
rs1982366	ENSG00000171132	PRKCE	Cells - Cultured fibroblasts	ENSG00000116044	NFE2L2	NRF2	0.625604	7.81033e-58	1.33397e-56	2
rs1982366	ENSG00000171132	PRKCE	Cells - Cultured fibroblasts	ENSG00000116044	NFE2L2	NRF2	0.625604	7.81033e-58	1.33397e-56	2
rs1982366	ENSG00000171132	PRKCE	Cells - Cultured fibroblasts	ENSG00000116044	NFE2L2	NRF2	0.625604	7.81033e-58	1.33397e-56	2
rs4953286	ENSG00000171132	PRKCE	Cells - Cultured fibroblasts	ENSG00000036257	CUL3	NRF2	-0.512923	3.10843e-36	2.49479e-35	3
rs4953286	ENSG00000171132	PRKCE	Cells - Cultured fibroblasts	ENSG00000036257	CUL3	NRF2	-0.512923	3.10843e-36	2.49479e-35	3
rs4953286	ENSG00000171132	PRKCE	Cells - Cultured fibroblasts	ENSG00000079999	KEAP1	NRF2	0.643733	3.5059e-62	6.98267e-61	2
rs4953286	ENSG00000171132	PRKCE	Cells - Cultured fibroblasts	ENSG00000079999	KEAP1	NRF2	0.643733	3.5059e-62	6.98267e-61	2
rs4953286	ENSG00000171132	PRKCE	Cells - Cultured fibroblasts	ENSG00000116044	NFE2L2	NRF2	0.625604	7.81033e-58	1.33397e-56	2
rs4953286	ENSG00000171132	PRKCE	Cells - Cultured fibroblasts	ENSG00000116044	NFE2L2	NRF2	0.625604	7.81033e-58	1.33397e-56	2
rs735112	ENSG00000171132	PRKCE	Cells - Cultured fibroblasts	ENSG00000036257	CUL3	NRF2	-0.512923	3.10843e-36	2.49479e-35	3
rs735112	ENSG00000171132	PRKCE	Cells - Cultured fibroblasts	ENSG00000036257	CUL3	NRF2	-0.512923	3.10843e-36	2.49479e-35	3
rs735112	ENSG00000171132	PRKCE	Cells - Cultured fibroblasts	ENSG00000036257	CUL3	NRF2	-0.512923	3.10843e-36	2.49479e-35	3
rs735112	ENSG00000171132	PRKCE	Cells - Cultured fibroblasts	ENSG00000079999	KEAP1	NRF2	0.643733	3.5059e-62	6.98267e-61	2
rs735112	ENSG00000171132	PRKCE	Cells - Cultured fibroblasts	ENSG00000079999	KEAP1	NRF2	0.643733	3.5059e-62	6.98267e-61	2
rs735112	ENSG00000171132	PRKCE	Cells - Cultured fibroblasts	ENSG00000079999	KEAP1	NRF2	0.643733	3.5059e-62	6.98267e-61	2
rs735112	ENSG00000171132	PRKCE	Cells - Cultured fibroblasts	ENSG00000116044	NFE2L2	NRF2	0.625604	7.81033e-58	1.33397e-56	2
rs735112	ENSG00000171132	PRKCE	Cells - Cultured fibroblasts	ENSG00000116044	NFE2L2	NRF2	0.625604	7.81033e-58	1.33397e-56	2
rs735112	ENSG00000171132	PRKCE	Cells - Cultured fibroblasts	ENSG00000116044	NFE2L2	NRF2	0.625604	7.81033e-58	1.33397e-56	2
rs12085290	ENSG00000183831	ANKRD45	Testis	ENSG00000004975	DVL2	WNT	-0.841095	6.00443e-111	8.37512e-109	na
rs12085290	ENSG00000183831	ANKRD45	Testis	ENSG00000061492	WNT8A	WNT	0.631143	6.05525e-47	5.15089e-46	na
rs12085290	ENSG00000183831	ANKRD45	Testis	ENSG00000065717	TLE2	WNT	-0.628273	2.06344e-46	1.7299e-45	na
rs12085290	ENSG00000183831	ANKRD45	Testis	ENSG00000075290	WNT8B	WNT	0.643996	2.12054e-49	1.92845e-48	na
rs12085290	ENSG00000183831	ANKRD45	Testis	ENSG00000082701	GSK3B	WNT	0.597883	4.25436e-41	3.05367e-40	na
rs12085290	ENSG00000183831	ANKRD45	Testis	ENSG00000085741	WNT11	WNT	-0.72418	7.69374e-68	1.19407e-66	na
rs12085290	ENSG00000183831	ANKRD45	Testis	ENSG00000099949	LZTR1	WNT	-0.585932	3.69111e-39	2.49443e-38	na
rs12085290	ENSG00000183831	ANKRD45	Testis	ENSG00000102312	PORCN	WNT	-0.685209	3.91934e-58	4.55458e-57	na
rs12085290	ENSG00000183831	ANKRD45	Testis	ENSG00000104332	SFRP1	WNT	-0.757093	1.92461e-77	4.16543e-76	na
rs12085290	ENSG00000183831	ANKRD45	Testis	ENSG00000104371	DKK4	WNT	0.657052	5.11138e-52	4.99506e-51	na
rs12085290	ENSG00000183831	ANKRD45	Testis	ENSG00000105989	WNT2	WNT	0.641361	6.90973e-49	6.19897e-48	na
rs12085290	ENSG00000183831	ANKRD45	Testis	ENSG00000106483	SFRP4	WNT	-0.644437	1.73825e-49	1.58482e-48	na
rs12085290	ENSG00000183831	ANKRD45	Testis	ENSG00000106829	TLE4	WNT	0.7644	8.74725e-80	2.07043e-78	na
rs12085290	ENSG00000183831	ANKRD45	Testis	ENSG00000111186	WNT5B	WNT	-0.712897	7.29768e-65	1.03254e-63	na
rs12085290	ENSG00000183831	ANKRD45	Testis	ENSG00000111432	FZD10	WNT	-0.628928	1.56177e-46	1.31336e-45	na
rs12085290	ENSG00000183831	ANKRD45	Testis	ENSG00000111642	CHD4	WNT	-0.63306	2.64969e-47	2.27442e-46	na
rs12085290	ENSG00000183831	ANKRD45	Testis	ENSG00000124479	NDP	WNT	-0.698752	2.49954e-61	3.17335e-60	na
rs12085290	ENSG00000183831	ANKRD45	Testis	ENSG00000138795	LEF1	WNT	0.772236	2.15419e-82	5.69366e-81	na
rs12085290	ENSG00000183831	ANKRD45	Testis	ENSG00000140332	TLE3	WNT	0.584532	6.15244e-39	4.12716e-38	na
rs12085290	ENSG00000183831	ANKRD45	Testis	ENSG00000143816	WNT9A	WNT	-0.797329	1.67345e-91	7.049e-90	na
rs12085290	ENSG00000183831	ANKRD45	Testis	ENSG00000145423	SFRP2	WNT	-0.568173	2.01016e-36	1.24269e-35	na
rs12085290	ENSG00000183831	ANKRD45	Testis	ENSG00000148737	TCF7L2	WNT	-0.835626	3.27864e-108	3.89379e-106	na
rs12085290	ENSG00000183831	ANKRD45	Testis	ENSG00000154764	WNT7A	WNT	0.794904	1.44204e-90	5.75967e-89	na
rs12085290	ENSG00000183831	ANKRD45	Testis	ENSG00000155011	DKK2	WNT	-0.598342	3.57136e-41	2.56962e-40	na
rs12085290	ENSG00000183831	ANKRD45	Testis	ENSG00000155760	FZD7	WNT	-0.566858	3.15706e-36	1.93849e-35	na
rs12085290	ENSG00000183831	ANKRD45	Testis	ENSG00000157240	FZD1	WNT	-0.822241	6.45583e-102	5.10317e-100	na
rs12085290	ENSG00000183831	ANKRD45	Testis	ENSG00000161202	DVL3	WNT	-0.863062	4.34006e-123	1.26453e-120	na
rs12085290	ENSG00000183831	ANKRD45	Testis	ENSG00000162337	LRP5	WNT	-0.794166	2.76221e-90	1.08324e-88	na
rs12085290	ENSG00000183831	ANKRD45	Testis	ENSG00000162552	WNT4	WNT	-0.520905	6.78613e-30	3.36314e-29	na
rs12085290	ENSG00000183831	ANKRD45	Testis	ENSG00000163251	FZD5	WNT	-0.760746	1.33003e-78	3.00699e-77	na
rs12085290	ENSG00000183831	ANKRD45	Testis	ENSG00000164930	FZD6	WNT	-0.550698	6.89248e-34	3.92116e-33	na
rs12085290	ENSG00000183831	ANKRD45	Testis	ENSG00000165879	FRAT1	WNT	0.641908	5.41366e-49	4.87056e-48	na
rs12085290	ENSG00000183831	ANKRD45	Testis	ENSG00000168036	CTNNB1	WNT	-0.823654	1.48286e-102	1.22074e-100	na
rs12085290	ENSG00000183831	ANKRD45	Testis	ENSG00000169884	WNT10B	WNT	0.558397	5.49492e-35	3.24228e-34	na
rs12085290	ENSG00000183831	ANKRD45	Testis	ENSG00000174804	FZD4	WNT	-0.747679	1.52203e-74	2.96168e-73	na
rs12085290	ENSG00000183831	ANKRD45	Testis	ENSG00000180340	FZD2	WNT	-0.780722	2.44148e-85	7.37697e-84	na
rs12085290	ENSG00000183831	ANKRD45	Testis	ENSG00000181274	FRAT2	WNT	0.735137	7.07006e-71	1.20879e-69	na
rs12085290	ENSG00000183831	ANKRD45	Testis	ENSG00000184675	AMER1	WNT	-0.795885	6.05455e-91	2.47248e-89	na
rs12085290	ENSG00000183831	ANKRD45	Testis	ENSG00000188763	FZD9	WNT	0.665103	1.06682e-53	1.0909e-52	na
rs12085290	ENSG00000183831	ANKRD45	Testis	ENSG00000196781	TLE1	WNT	-0.578829	4.80339e-38	3.13327e-37	na
rs2049992	ENSG00000183831	ANKRD45	Testis	ENSG00000004975	DVL2	WNT	-0.841095	6.00443e-111	8.37512e-109	na
rs2049992	ENSG00000183831	ANKRD45	Testis	ENSG00000061492	WNT8A	WNT	0.631143	6.05525e-47	5.15089e-46	na
rs2049992	ENSG00000183831	ANKRD45	Testis	ENSG00000065717	TLE2	WNT	-0.628273	2.06344e-46	1.7299e-45	na
rs2049992	ENSG00000183831	ANKRD45	Testis	ENSG00000075290	WNT8B	WNT	0.643996	2.12054e-49	1.92845e-48	na
rs2049992	ENSG00000183831	ANKRD45	Testis	ENSG00000082701	GSK3B	WNT	0.597883	4.25436e-41	3.05367e-40	na
rs2049992	ENSG00000183831	ANKRD45	Testis	ENSG00000085741	WNT11	WNT	-0.72418	7.69374e-68	1.19407e-66	na
rs2049992	ENSG00000183831	ANKRD45	Testis	ENSG00000099949	LZTR1	WNT	-0.585932	3.69111e-39	2.49443e-38	na
rs2049992	ENSG00000183831	ANKRD45	Testis	ENSG00000102312	PORCN	WNT	-0.685209	3.91934e-58	4.55458e-57	na
rs2049992	ENSG00000183831	ANKRD45	Testis	ENSG00000104332	SFRP1	WNT	-0.757093	1.92461e-77	4.16543e-76	na
rs2049992	ENSG00000183831	ANKRD45	Testis	ENSG00000104371	DKK4	WNT	0.657052	5.11138e-52	4.99506e-51	na
rs2049992	ENSG00000183831	ANKRD45	Testis	ENSG00000105989	WNT2	WNT	0.641361	6.90973e-49	6.19897e-48	na
rs2049992	ENSG00000183831	ANKRD45	Testis	ENSG00000106483	SFRP4	WNT	-0.644437	1.73825e-49	1.58482e-48	na
rs2049992	ENSG00000183831	ANKRD45	Testis	ENSG00000106829	TLE4	WNT	0.7644	8.74725e-80	2.07043e-78	na
rs2049992	ENSG00000183831	ANKRD45	Testis	ENSG00000111186	WNT5B	WNT	-0.712897	7.29768e-65	1.03254e-63	na
rs2049992	ENSG00000183831	ANKRD45	Testis	ENSG00000111432	FZD10	WNT	-0.628928	1.56177e-46	1.31336e-45	na
rs2049992	ENSG00000183831	ANKRD45	Testis	ENSG00000111642	CHD4	WNT	-0.63306	2.64969e-47	2.27442e-46	na
rs2049992	ENSG00000183831	ANKRD45	Testis	ENSG00000124479	NDP	WNT	-0.698752	2.49954e-61	3.17335e-60	na
rs2049992	ENSG00000183831	ANKRD45	Testis	ENSG00000138795	LEF1	WNT	0.772236	2.15419e-82	5.69366e-81	na
rs2049992	ENSG00000183831	ANKRD45	Testis	ENSG00000140332	TLE3	WNT	0.584532	6.15244e-39	4.12716e-38	na
rs2049992	ENSG00000183831	ANKRD45	Testis	ENSG00000143816	WNT9A	WNT	-0.797329	1.67345e-91	7.049e-90	na
rs2049992	ENSG00000183831	ANKRD45	Testis	ENSG00000145423	SFRP2	WNT	-0.568173	2.01016e-36	1.24269e-35	na
rs2049992	ENSG00000183831	ANKRD45	Testis	ENSG00000148737	TCF7L2	WNT	-0.835626	3.27864e-108	3.89379e-106	na
rs2049992	ENSG00000183831	ANKRD45	Testis	ENSG00000154764	WNT7A	WNT	0.794904	1.44204e-90	5.75967e-89	na
rs2049992	ENSG00000183831	ANKRD45	Testis	ENSG00000155011	DKK2	WNT	-0.598342	3.57136e-41	2.56962e-40	na
rs2049992	ENSG00000183831	ANKRD45	Testis	ENSG00000155760	FZD7	WNT	-0.566858	3.15706e-36	1.93849e-35	na
rs2049992	ENSG00000183831	ANKRD45	Testis	ENSG00000157240	FZD1	WNT	-0.822241	6.45583e-102	5.10317e-100	na
rs2049992	ENSG00000183831	ANKRD45	Testis	ENSG00000161202	DVL3	WNT	-0.863062	4.34006e-123	1.26453e-120	na
rs2049992	ENSG00000183831	ANKRD45	Testis	ENSG00000162337	LRP5	WNT	-0.794166	2.76221e-90	1.08324e-88	na
rs2049992	ENSG00000183831	ANKRD45	Testis	ENSG00000162552	WNT4	WNT	-0.520905	6.78613e-30	3.36314e-29	na
rs2049992	ENSG00000183831	ANKRD45	Testis	ENSG00000163251	FZD5	WNT	-0.760746	1.33003e-78	3.00699e-77	na
rs2049992	ENSG00000183831	ANKRD45	Testis	ENSG00000164930	FZD6	WNT	-0.550698	6.89248e-34	3.92116e-33	na
rs2049992	ENSG00000183831	ANKRD45	Testis	ENSG00000165879	FRAT1	WNT	0.641908	5.41366e-49	4.87056e-48	na
rs2049992	ENSG00000183831	ANKRD45	Testis	ENSG00000168036	CTNNB1	WNT	-0.823654	1.48286e-102	1.22074e-100	na
rs2049992	ENSG00000183831	ANKRD45	Testis	ENSG00000169884	WNT10B	WNT	0.558397	5.49492e-35	3.24228e-34	na
rs2049992	ENSG00000183831	ANKRD45	Testis	ENSG00000174804	FZD4	WNT	-0.747679	1.52203e-74	2.96168e-73	na
rs2049992	ENSG00000183831	ANKRD45	Testis	ENSG00000180340	FZD2	WNT	-0.780722	2.44148e-85	7.37697e-84	na
rs2049992	ENSG00000183831	ANKRD45	Testis	ENSG00000181274	FRAT2	WNT	0.735137	7.07006e-71	1.20879e-69	na
rs2049992	ENSG00000183831	ANKRD45	Testis	ENSG00000184675	AMER1	WNT	-0.795885	6.05455e-91	2.47248e-89	na
rs2049992	ENSG00000183831	ANKRD45	Testis	ENSG00000188763	FZD9	WNT	0.665103	1.06682e-53	1.0909e-52	na
rs2049992	ENSG00000183831	ANKRD45	Testis	ENSG00000196781	TLE1	WNT	-0.578829	4.80339e-38	3.13327e-37	na
rs4650945	ENSG00000183831	ANKRD45	Testis	ENSG00000004975	DVL2	WNT	-0.841095	6.00443e-111	8.37512e-109	na
rs4650945	ENSG00000183831	ANKRD45	Testis	ENSG00000061492	WNT8A	WNT	0.631143	6.05525e-47	5.15089e-46	na
rs4650945	ENSG00000183831	ANKRD45	Testis	ENSG00000065717	TLE2	WNT	-0.628273	2.06344e-46	1.7299e-45	na
rs4650945	ENSG00000183831	ANKRD45	Testis	ENSG00000075290	WNT8B	WNT	0.643996	2.12054e-49	1.92845e-48	na
rs4650945	ENSG00000183831	ANKRD45	Testis	ENSG00000082701	GSK3B	WNT	0.597883	4.25436e-41	3.05367e-40	na
rs4650945	ENSG00000183831	ANKRD45	Testis	ENSG00000085741	WNT11	WNT	-0.72418	7.69374e-68	1.19407e-66	na
rs4650945	ENSG00000183831	ANKRD45	Testis	ENSG00000099949	LZTR1	WNT	-0.585932	3.69111e-39	2.49443e-38	na
rs4650945	ENSG00000183831	ANKRD45	Testis	ENSG00000102312	PORCN	WNT	-0.685209	3.91934e-58	4.55458e-57	na
rs4650945	ENSG00000183831	ANKRD45	Testis	ENSG00000104332	SFRP1	WNT	-0.757093	1.92461e-77	4.16543e-76	na
rs4650945	ENSG00000183831	ANKRD45	Testis	ENSG00000104371	DKK4	WNT	0.657052	5.11138e-52	4.99506e-51	na
rs4650945	ENSG00000183831	ANKRD45	Testis	ENSG00000105989	WNT2	WNT	0.641361	6.90973e-49	6.19897e-48	na
rs4650945	ENSG00000183831	ANKRD45	Testis	ENSG00000106483	SFRP4	WNT	-0.644437	1.73825e-49	1.58482e-48	na
rs4650945	ENSG00000183831	ANKRD45	Testis	ENSG00000106829	TLE4	WNT	0.7644	8.74725e-80	2.07043e-78	na
rs4650945	ENSG00000183831	ANKRD45	Testis	ENSG00000111186	WNT5B	WNT	-0.712897	7.29768e-65	1.03254e-63	na
rs4650945	ENSG00000183831	ANKRD45	Testis	ENSG00000111432	FZD10	WNT	-0.628928	1.56177e-46	1.31336e-45	na
rs4650945	ENSG00000183831	ANKRD45	Testis	ENSG00000111642	CHD4	WNT	-0.63306	2.64969e-47	2.27442e-46	na
rs4650945	ENSG00000183831	ANKRD45	Testis	ENSG00000124479	NDP	WNT	-0.698752	2.49954e-61	3.17335e-60	na
rs4650945	ENSG00000183831	ANKRD45	Testis	ENSG00000138795	LEF1	WNT	0.772236	2.15419e-82	5.69366e-81	na
rs4650945	ENSG00000183831	ANKRD45	Testis	ENSG00000140332	TLE3	WNT	0.584532	6.15244e-39	4.12716e-38	na
rs4650945	ENSG00000183831	ANKRD45	Testis	ENSG00000143816	WNT9A	WNT	-0.797329	1.67345e-91	7.049e-90	na
rs4650945	ENSG00000183831	ANKRD45	Testis	ENSG00000145423	SFRP2	WNT	-0.568173	2.01016e-36	1.24269e-35	na
rs4650945	ENSG00000183831	ANKRD45	Testis	ENSG00000148737	TCF7L2	WNT	-0.835626	3.27864e-108	3.89379e-106	na
rs4650945	ENSG00000183831	ANKRD45	Testis	ENSG00000154764	WNT7A	WNT	0.794904	1.44204e-90	5.75967e-89	na
rs4650945	ENSG00000183831	ANKRD45	Testis	ENSG00000155011	DKK2	WNT	-0.598342	3.57136e-41	2.56962e-40	na
rs4650945	ENSG00000183831	ANKRD45	Testis	ENSG00000155760	FZD7	WNT	-0.566858	3.15706e-36	1.93849e-35	na
rs4650945	ENSG00000183831	ANKRD45	Testis	ENSG00000157240	FZD1	WNT	-0.822241	6.45583e-102	5.10317e-100	na
rs4650945	ENSG00000183831	ANKRD45	Testis	ENSG00000161202	DVL3	WNT	-0.863062	4.34006e-123	1.26453e-120	na
rs4650945	ENSG00000183831	ANKRD45	Testis	ENSG00000162337	LRP5	WNT	-0.794166	2.76221e-90	1.08324e-88	na
rs4650945	ENSG00000183831	ANKRD45	Testis	ENSG00000162552	WNT4	WNT	-0.520905	6.78613e-30	3.36314e-29	na
rs4650945	ENSG00000183831	ANKRD45	Testis	ENSG00000163251	FZD5	WNT	-0.760746	1.33003e-78	3.00699e-77	na
rs4650945	ENSG00000183831	ANKRD45	Testis	ENSG00000164930	FZD6	WNT	-0.550698	6.89248e-34	3.92116e-33	na
rs4650945	ENSG00000183831	ANKRD45	Testis	ENSG00000165879	FRAT1	WNT	0.641908	5.41366e-49	4.87056e-48	na
rs4650945	ENSG00000183831	ANKRD45	Testis	ENSG00000168036	CTNNB1	WNT	-0.823654	1.48286e-102	1.22074e-100	na
rs4650945	ENSG00000183831	ANKRD45	Testis	ENSG00000169884	WNT10B	WNT	0.558397	5.49492e-35	3.24228e-34	na
rs4650945	ENSG00000183831	ANKRD45	Testis	ENSG00000174804	FZD4	WNT	-0.747679	1.52203e-74	2.96168e-73	na
rs4650945	ENSG00000183831	ANKRD45	Testis	ENSG00000180340	FZD2	WNT	-0.780722	2.44148e-85	7.37697e-84	na
rs4650945	ENSG00000183831	ANKRD45	Testis	ENSG00000181274	FRAT2	WNT	0.735137	7.07006e-71	1.20879e-69	na
rs4650945	ENSG00000183831	ANKRD45	Testis	ENSG00000184675	AMER1	WNT	-0.795885	6.05455e-91	2.47248e-89	na
rs4650945	ENSG00000183831	ANKRD45	Testis	ENSG00000188763	FZD9	WNT	0.665103	1.06682e-53	1.0909e-52	na
rs4650945	ENSG00000183831	ANKRD45	Testis	ENSG00000196781	TLE1	WNT	-0.578829	4.80339e-38	3.13327e-37	na
rs5878	ENSG00000183831	ANKRD45	Testis	ENSG00000004975	DVL2	WNT	-0.841095	6.00443e-111	8.37512e-109	na
rs5878	ENSG00000183831	ANKRD45	Testis	ENSG00000061492	WNT8A	WNT	0.631143	6.05525e-47	5.15089e-46	na
rs5878	ENSG00000183831	ANKRD45	Testis	ENSG00000065717	TLE2	WNT	-0.628273	2.06344e-46	1.7299e-45	na
rs5878	ENSG00000183831	ANKRD45	Testis	ENSG00000075290	WNT8B	WNT	0.643996	2.12054e-49	1.92845e-48	na
rs5878	ENSG00000183831	ANKRD45	Testis	ENSG00000082701	GSK3B	WNT	0.597883	4.25436e-41	3.05367e-40	na
rs5878	ENSG00000183831	ANKRD45	Testis	ENSG00000085741	WNT11	WNT	-0.72418	7.69374e-68	1.19407e-66	na
rs5878	ENSG00000183831	ANKRD45	Testis	ENSG00000099949	LZTR1	WNT	-0.585932	3.69111e-39	2.49443e-38	na
rs5878	ENSG00000183831	ANKRD45	Testis	ENSG00000102312	PORCN	WNT	-0.685209	3.91934e-58	4.55458e-57	na
rs5878	ENSG00000183831	ANKRD45	Testis	ENSG00000104332	SFRP1	WNT	-0.757093	1.92461e-77	4.16543e-76	na
rs5878	ENSG00000183831	ANKRD45	Testis	ENSG00000104371	DKK4	WNT	0.657052	5.11138e-52	4.99506e-51	na
rs5878	ENSG00000183831	ANKRD45	Testis	ENSG00000105989	WNT2	WNT	0.641361	6.90973e-49	6.19897e-48	na
rs5878	ENSG00000183831	ANKRD45	Testis	ENSG00000106483	SFRP4	WNT	-0.644437	1.73825e-49	1.58482e-48	na
rs5878	ENSG00000183831	ANKRD45	Testis	ENSG00000106829	TLE4	WNT	0.7644	8.74725e-80	2.07043e-78	na
rs5878	ENSG00000183831	ANKRD45	Testis	ENSG00000111186	WNT5B	WNT	-0.712897	7.29768e-65	1.03254e-63	na
rs5878	ENSG00000183831	ANKRD45	Testis	ENSG00000111432	FZD10	WNT	-0.628928	1.56177e-46	1.31336e-45	na
rs5878	ENSG00000183831	ANKRD45	Testis	ENSG00000111642	CHD4	WNT	-0.63306	2.64969e-47	2.27442e-46	na
rs5878	ENSG00000183831	ANKRD45	Testis	ENSG00000124479	NDP	WNT	-0.698752	2.49954e-61	3.17335e-60	na
rs5878	ENSG00000183831	ANKRD45	Testis	ENSG00000138795	LEF1	WNT	0.772236	2.15419e-82	5.69366e-81	na
rs5878	ENSG00000183831	ANKRD45	Testis	ENSG00000140332	TLE3	WNT	0.584532	6.15244e-39	4.12716e-38	na
rs5878	ENSG00000183831	ANKRD45	Testis	ENSG00000143816	WNT9A	WNT	-0.797329	1.67345e-91	7.049e-90	na
rs5878	ENSG00000183831	ANKRD45	Testis	ENSG00000145423	SFRP2	WNT	-0.568173	2.01016e-36	1.24269e-35	na
rs5878	ENSG00000183831	ANKRD45	Testis	ENSG00000148737	TCF7L2	WNT	-0.835626	3.27864e-108	3.89379e-106	na
rs5878	ENSG00000183831	ANKRD45	Testis	ENSG00000154764	WNT7A	WNT	0.794904	1.44204e-90	5.75967e-89	na
rs5878	ENSG00000183831	ANKRD45	Testis	ENSG00000155011	DKK2	WNT	-0.598342	3.57136e-41	2.56962e-40	na
rs5878	ENSG00000183831	ANKRD45	Testis	ENSG00000155760	FZD7	WNT	-0.566858	3.15706e-36	1.93849e-35	na
rs5878	ENSG00000183831	ANKRD45	Testis	ENSG00000157240	FZD1	WNT	-0.822241	6.45583e-102	5.10317e-100	na
rs5878	ENSG00000183831	ANKRD45	Testis	ENSG00000161202	DVL3	WNT	-0.863062	4.34006e-123	1.26453e-120	na
rs5878	ENSG00000183831	ANKRD45	Testis	ENSG00000162337	LRP5	WNT	-0.794166	2.76221e-90	1.08324e-88	na
rs5878	ENSG00000183831	ANKRD45	Testis	ENSG00000162552	WNT4	WNT	-0.520905	6.78613e-30	3.36314e-29	na
rs5878	ENSG00000183831	ANKRD45	Testis	ENSG00000163251	FZD5	WNT	-0.760746	1.33003e-78	3.00699e-77	na
rs5878	ENSG00000183831	ANKRD45	Testis	ENSG00000164930	FZD6	WNT	-0.550698	6.89248e-34	3.92116e-33	na
rs5878	ENSG00000183831	ANKRD45	Testis	ENSG00000165879	FRAT1	WNT	0.641908	5.41366e-49	4.87056e-48	na
rs5878	ENSG00000183831	ANKRD45	Testis	ENSG00000168036	CTNNB1	WNT	-0.823654	1.48286e-102	1.22074e-100	na
rs5878	ENSG00000183831	ANKRD45	Testis	ENSG00000169884	WNT10B	WNT	0.558397	5.49492e-35	3.24228e-34	na
rs5878	ENSG00000183831	ANKRD45	Testis	ENSG00000174804	FZD4	WNT	-0.747679	1.52203e-74	2.96168e-73	na
rs5878	ENSG00000183831	ANKRD45	Testis	ENSG00000180340	FZD2	WNT	-0.780722	2.44148e-85	7.37697e-84	na
rs5878	ENSG00000183831	ANKRD45	Testis	ENSG00000181274	FRAT2	WNT	0.735137	7.07006e-71	1.20879e-69	na
rs5878	ENSG00000183831	ANKRD45	Testis	ENSG00000184675	AMER1	WNT	-0.795885	6.05455e-91	2.47248e-89	na
rs5878	ENSG00000183831	ANKRD45	Testis	ENSG00000188763	FZD9	WNT	0.665103	1.06682e-53	1.0909e-52	na
rs5878	ENSG00000183831	ANKRD45	Testis	ENSG00000196781	TLE1	WNT	-0.578829	4.80339e-38	3.13327e-37	na
rs6663875	ENSG00000183831	ANKRD45	Testis	ENSG00000004975	DVL2	WNT	-0.841095	6.00443e-111	8.37512e-109	na
rs6663875	ENSG00000183831	ANKRD45	Testis	ENSG00000061492	WNT8A	WNT	0.631143	6.05525e-47	5.15089e-46	na
rs6663875	ENSG00000183831	ANKRD45	Testis	ENSG00000065717	TLE2	WNT	-0.628273	2.06344e-46	1.7299e-45	na
rs6663875	ENSG00000183831	ANKRD45	Testis	ENSG00000075290	WNT8B	WNT	0.643996	2.12054e-49	1.92845e-48	na
rs6663875	ENSG00000183831	ANKRD45	Testis	ENSG00000082701	GSK3B	WNT	0.597883	4.25436e-41	3.05367e-40	na
rs6663875	ENSG00000183831	ANKRD45	Testis	ENSG00000085741	WNT11	WNT	-0.72418	7.69374e-68	1.19407e-66	na
rs6663875	ENSG00000183831	ANKRD45	Testis	ENSG00000099949	LZTR1	WNT	-0.585932	3.69111e-39	2.49443e-38	na
rs6663875	ENSG00000183831	ANKRD45	Testis	ENSG00000102312	PORCN	WNT	-0.685209	3.91934e-58	4.55458e-57	na
rs6663875	ENSG00000183831	ANKRD45	Testis	ENSG00000104332	SFRP1	WNT	-0.757093	1.92461e-77	4.16543e-76	na
rs6663875	ENSG00000183831	ANKRD45	Testis	ENSG00000104371	DKK4	WNT	0.657052	5.11138e-52	4.99506e-51	na
rs6663875	ENSG00000183831	ANKRD45	Testis	ENSG00000105989	WNT2	WNT	0.641361	6.90973e-49	6.19897e-48	na
rs6663875	ENSG00000183831	ANKRD45	Testis	ENSG00000106483	SFRP4	WNT	-0.644437	1.73825e-49	1.58482e-48	na
rs6663875	ENSG00000183831	ANKRD45	Testis	ENSG00000106829	TLE4	WNT	0.7644	8.74725e-80	2.07043e-78	na
rs6663875	ENSG00000183831	ANKRD45	Testis	ENSG00000111186	WNT5B	WNT	-0.712897	7.29768e-65	1.03254e-63	na
rs6663875	ENSG00000183831	ANKRD45	Testis	ENSG00000111432	FZD10	WNT	-0.628928	1.56177e-46	1.31336e-45	na
rs6663875	ENSG00000183831	ANKRD45	Testis	ENSG00000111642	CHD4	WNT	-0.63306	2.64969e-47	2.27442e-46	na
rs6663875	ENSG00000183831	ANKRD45	Testis	ENSG00000124479	NDP	WNT	-0.698752	2.49954e-61	3.17335e-60	na
rs6663875	ENSG00000183831	ANKRD45	Testis	ENSG00000138795	LEF1	WNT	0.772236	2.15419e-82	5.69366e-81	na
rs6663875	ENSG00000183831	ANKRD45	Testis	ENSG00000140332	TLE3	WNT	0.584532	6.15244e-39	4.12716e-38	na
rs6663875	ENSG00000183831	ANKRD45	Testis	ENSG00000143816	WNT9A	WNT	-0.797329	1.67345e-91	7.049e-90	na
rs6663875	ENSG00000183831	ANKRD45	Testis	ENSG00000145423	SFRP2	WNT	-0.568173	2.01016e-36	1.24269e-35	na
rs6663875	ENSG00000183831	ANKRD45	Testis	ENSG00000148737	TCF7L2	WNT	-0.835626	3.27864e-108	3.89379e-106	na
rs6663875	ENSG00000183831	ANKRD45	Testis	ENSG00000154764	WNT7A	WNT	0.794904	1.44204e-90	5.75967e-89	na
rs6663875	ENSG00000183831	ANKRD45	Testis	ENSG00000155011	DKK2	WNT	-0.598342	3.57136e-41	2.56962e-40	na
rs6663875	ENSG00000183831	ANKRD45	Testis	ENSG00000155760	FZD7	WNT	-0.566858	3.15706e-36	1.93849e-35	na
rs6663875	ENSG00000183831	ANKRD45	Testis	ENSG00000157240	FZD1	WNT	-0.822241	6.45583e-102	5.10317e-100	na
rs6663875	ENSG00000183831	ANKRD45	Testis	ENSG00000161202	DVL3	WNT	-0.863062	4.34006e-123	1.26453e-120	na
rs6663875	ENSG00000183831	ANKRD45	Testis	ENSG00000162337	LRP5	WNT	-0.794166	2.76221e-90	1.08324e-88	na
rs6663875	ENSG00000183831	ANKRD45	Testis	ENSG00000162552	WNT4	WNT	-0.520905	6.78613e-30	3.36314e-29	na
rs6663875	ENSG00000183831	ANKRD45	Testis	ENSG00000163251	FZD5	WNT	-0.760746	1.33003e-78	3.00699e-77	na
rs6663875	ENSG00000183831	ANKRD45	Testis	ENSG00000164930	FZD6	WNT	-0.550698	6.89248e-34	3.92116e-33	na
rs6663875	ENSG00000183831	ANKRD45	Testis	ENSG00000165879	FRAT1	WNT	0.641908	5.41366e-49	4.87056e-48	na
rs6663875	ENSG00000183831	ANKRD45	Testis	ENSG00000168036	CTNNB1	WNT	-0.823654	1.48286e-102	1.22074e-100	na
rs6663875	ENSG00000183831	ANKRD45	Testis	ENSG00000169884	WNT10B	WNT	0.558397	5.49492e-35	3.24228e-34	na
rs6663875	ENSG00000183831	ANKRD45	Testis	ENSG00000174804	FZD4	WNT	-0.747679	1.52203e-74	2.96168e-73	na
rs6663875	ENSG00000183831	ANKRD45	Testis	ENSG00000180340	FZD2	WNT	-0.780722	2.44148e-85	7.37697e-84	na
rs6663875	ENSG00000183831	ANKRD45	Testis	ENSG00000181274	FRAT2	WNT	0.735137	7.07006e-71	1.20879e-69	na
rs6663875	ENSG00000183831	ANKRD45	Testis	ENSG00000184675	AMER1	WNT	-0.795885	6.05455e-91	2.47248e-89	na
rs6663875	ENSG00000183831	ANKRD45	Testis	ENSG00000188763	FZD9	WNT	0.665103	1.06682e-53	1.0909e-52	na
rs6663875	ENSG00000183831	ANKRD45	Testis	ENSG00000196781	TLE1	WNT	-0.578829	4.80339e-38	3.13327e-37	na
rs6681618	ENSG00000183831	ANKRD45	Testis	ENSG00000004975	DVL2	WNT	-0.841095	6.00443e-111	8.37512e-109	na
rs6681618	ENSG00000183831	ANKRD45	Testis	ENSG00000061492	WNT8A	WNT	0.631143	6.05525e-47	5.15089e-46	na
rs6681618	ENSG00000183831	ANKRD45	Testis	ENSG00000065717	TLE2	WNT	-0.628273	2.06344e-46	1.7299e-45	na
rs6681618	ENSG00000183831	ANKRD45	Testis	ENSG00000075290	WNT8B	WNT	0.643996	2.12054e-49	1.92845e-48	na
rs6681618	ENSG00000183831	ANKRD45	Testis	ENSG00000082701	GSK3B	WNT	0.597883	4.25436e-41	3.05367e-40	na
rs6681618	ENSG00000183831	ANKRD45	Testis	ENSG00000085741	WNT11	WNT	-0.72418	7.69374e-68	1.19407e-66	na
rs6681618	ENSG00000183831	ANKRD45	Testis	ENSG00000099949	LZTR1	WNT	-0.585932	3.69111e-39	2.49443e-38	na
rs6681618	ENSG00000183831	ANKRD45	Testis	ENSG00000102312	PORCN	WNT	-0.685209	3.91934e-58	4.55458e-57	na
rs6681618	ENSG00000183831	ANKRD45	Testis	ENSG00000104332	SFRP1	WNT	-0.757093	1.92461e-77	4.16543e-76	na
rs6681618	ENSG00000183831	ANKRD45	Testis	ENSG00000104371	DKK4	WNT	0.657052	5.11138e-52	4.99506e-51	na
rs6681618	ENSG00000183831	ANKRD45	Testis	ENSG00000105989	WNT2	WNT	0.641361	6.90973e-49	6.19897e-48	na
rs6681618	ENSG00000183831	ANKRD45	Testis	ENSG00000106483	SFRP4	WNT	-0.644437	1.73825e-49	1.58482e-48	na
rs6681618	ENSG00000183831	ANKRD45	Testis	ENSG00000106829	TLE4	WNT	0.7644	8.74725e-80	2.07043e-78	na
rs6681618	ENSG00000183831	ANKRD45	Testis	ENSG00000111186	WNT5B	WNT	-0.712897	7.29768e-65	1.03254e-63	na
rs6681618	ENSG00000183831	ANKRD45	Testis	ENSG00000111432	FZD10	WNT	-0.628928	1.56177e-46	1.31336e-45	na
rs6681618	ENSG00000183831	ANKRD45	Testis	ENSG00000111642	CHD4	WNT	-0.63306	2.64969e-47	2.27442e-46	na
rs6681618	ENSG00000183831	ANKRD45	Testis	ENSG00000124479	NDP	WNT	-0.698752	2.49954e-61	3.17335e-60	na
rs6681618	ENSG00000183831	ANKRD45	Testis	ENSG00000138795	LEF1	WNT	0.772236	2.15419e-82	5.69366e-81	na
rs6681618	ENSG00000183831	ANKRD45	Testis	ENSG00000140332	TLE3	WNT	0.584532	6.15244e-39	4.12716e-38	na
rs6681618	ENSG00000183831	ANKRD45	Testis	ENSG00000143816	WNT9A	WNT	-0.797329	1.67345e-91	7.049e-90	na
rs6681618	ENSG00000183831	ANKRD45	Testis	ENSG00000145423	SFRP2	WNT	-0.568173	2.01016e-36	1.24269e-35	na
rs6681618	ENSG00000183831	ANKRD45	Testis	ENSG00000148737	TCF7L2	WNT	-0.835626	3.27864e-108	3.89379e-106	na
rs6681618	ENSG00000183831	ANKRD45	Testis	ENSG00000154764	WNT7A	WNT	0.794904	1.44204e-90	5.75967e-89	na
rs6681618	ENSG00000183831	ANKRD45	Testis	ENSG00000155011	DKK2	WNT	-0.598342	3.57136e-41	2.56962e-40	na
rs6681618	ENSG00000183831	ANKRD45	Testis	ENSG00000155760	FZD7	WNT	-0.566858	3.15706e-36	1.93849e-35	na
rs6681618	ENSG00000183831	ANKRD45	Testis	ENSG00000157240	FZD1	WNT	-0.822241	6.45583e-102	5.10317e-100	na
rs6681618	ENSG00000183831	ANKRD45	Testis	ENSG00000161202	DVL3	WNT	-0.863062	4.34006e-123	1.26453e-120	na
rs6681618	ENSG00000183831	ANKRD45	Testis	ENSG00000162337	LRP5	WNT	-0.794166	2.76221e-90	1.08324e-88	na
rs6681618	ENSG00000183831	ANKRD45	Testis	ENSG00000162552	WNT4	WNT	-0.520905	6.78613e-30	3.36314e-29	na
rs6681618	ENSG00000183831	ANKRD45	Testis	ENSG00000163251	FZD5	WNT	-0.760746	1.33003e-78	3.00699e-77	na
rs6681618	ENSG00000183831	ANKRD45	Testis	ENSG00000164930	FZD6	WNT	-0.550698	6.89248e-34	3.92116e-33	na
rs6681618	ENSG00000183831	ANKRD45	Testis	ENSG00000165879	FRAT1	WNT	0.641908	5.41366e-49	4.87056e-48	na
rs6681618	ENSG00000183831	ANKRD45	Testis	ENSG00000168036	CTNNB1	WNT	-0.823654	1.48286e-102	1.22074e-100	na
rs6681618	ENSG00000183831	ANKRD45	Testis	ENSG00000169884	WNT10B	WNT	0.558397	5.49492e-35	3.24228e-34	na
rs6681618	ENSG00000183831	ANKRD45	Testis	ENSG00000174804	FZD4	WNT	-0.747679	1.52203e-74	2.96168e-73	na
rs6681618	ENSG00000183831	ANKRD45	Testis	ENSG00000180340	FZD2	WNT	-0.780722	2.44148e-85	7.37697e-84	na
rs6681618	ENSG00000183831	ANKRD45	Testis	ENSG00000181274	FRAT2	WNT	0.735137	7.07006e-71	1.20879e-69	na
rs6681618	ENSG00000183831	ANKRD45	Testis	ENSG00000184675	AMER1	WNT	-0.795885	6.05455e-91	2.47248e-89	na
rs6681618	ENSG00000183831	ANKRD45	Testis	ENSG00000188763	FZD9	WNT	0.665103	1.06682e-53	1.0909e-52	na
rs6681618	ENSG00000183831	ANKRD45	Testis	ENSG00000196781	TLE1	WNT	-0.578829	4.80339e-38	3.13327e-37	na
rs941989	ENSG00000183831	ANKRD45	Testis	ENSG00000004975	DVL2	WNT	-0.841095	6.00443e-111	8.37512e-109	na
rs941989	ENSG00000183831	ANKRD45	Testis	ENSG00000061492	WNT8A	WNT	0.631143	6.05525e-47	5.15089e-46	na
rs941989	ENSG00000183831	ANKRD45	Testis	ENSG00000065717	TLE2	WNT	-0.628273	2.06344e-46	1.7299e-45	na
rs941989	ENSG00000183831	ANKRD45	Testis	ENSG00000075290	WNT8B	WNT	0.643996	2.12054e-49	1.92845e-48	na
rs941989	ENSG00000183831	ANKRD45	Testis	ENSG00000082701	GSK3B	WNT	0.597883	4.25436e-41	3.05367e-40	na
rs941989	ENSG00000183831	ANKRD45	Testis	ENSG00000085741	WNT11	WNT	-0.72418	7.69374e-68	1.19407e-66	na
rs941989	ENSG00000183831	ANKRD45	Testis	ENSG00000099949	LZTR1	WNT	-0.585932	3.69111e-39	2.49443e-38	na
rs941989	ENSG00000183831	ANKRD45	Testis	ENSG00000102312	PORCN	WNT	-0.685209	3.91934e-58	4.55458e-57	na
rs941989	ENSG00000183831	ANKRD45	Testis	ENSG00000104332	SFRP1	WNT	-0.757093	1.92461e-77	4.16543e-76	na
rs941989	ENSG00000183831	ANKRD45	Testis	ENSG00000104371	DKK4	WNT	0.657052	5.11138e-52	4.99506e-51	na
rs941989	ENSG00000183831	ANKRD45	Testis	ENSG00000105989	WNT2	WNT	0.641361	6.90973e-49	6.19897e-48	na
rs941989	ENSG00000183831	ANKRD45	Testis	ENSG00000106483	SFRP4	WNT	-0.644437	1.73825e-49	1.58482e-48	na
rs941989	ENSG00000183831	ANKRD45	Testis	ENSG00000106829	TLE4	WNT	0.7644	8.74725e-80	2.07043e-78	na
rs941989	ENSG00000183831	ANKRD45	Testis	ENSG00000111186	WNT5B	WNT	-0.712897	7.29768e-65	1.03254e-63	na
rs941989	ENSG00000183831	ANKRD45	Testis	ENSG00000111432	FZD10	WNT	-0.628928	1.56177e-46	1.31336e-45	na
rs941989	ENSG00000183831	ANKRD45	Testis	ENSG00000111642	CHD4	WNT	-0.63306	2.64969e-47	2.27442e-46	na
rs941989	ENSG00000183831	ANKRD45	Testis	ENSG00000124479	NDP	WNT	-0.698752	2.49954e-61	3.17335e-60	na
rs941989	ENSG00000183831	ANKRD45	Testis	ENSG00000138795	LEF1	WNT	0.772236	2.15419e-82	5.69366e-81	na
rs941989	ENSG00000183831	ANKRD45	Testis	ENSG00000140332	TLE3	WNT	0.584532	6.15244e-39	4.12716e-38	na
rs941989	ENSG00000183831	ANKRD45	Testis	ENSG00000143816	WNT9A	WNT	-0.797329	1.67345e-91	7.049e-90	na
rs941989	ENSG00000183831	ANKRD45	Testis	ENSG00000145423	SFRP2	WNT	-0.568173	2.01016e-36	1.24269e-35	na
rs941989	ENSG00000183831	ANKRD45	Testis	ENSG00000148737	TCF7L2	WNT	-0.835626	3.27864e-108	3.89379e-106	na
rs941989	ENSG00000183831	ANKRD45	Testis	ENSG00000154764	WNT7A	WNT	0.794904	1.44204e-90	5.75967e-89	na
rs941989	ENSG00000183831	ANKRD45	Testis	ENSG00000155011	DKK2	WNT	-0.598342	3.57136e-41	2.56962e-40	na
rs941989	ENSG00000183831	ANKRD45	Testis	ENSG00000155760	FZD7	WNT	-0.566858	3.15706e-36	1.93849e-35	na
rs941989	ENSG00000183831	ANKRD45	Testis	ENSG00000157240	FZD1	WNT	-0.822241	6.45583e-102	5.10317e-100	na
rs941989	ENSG00000183831	ANKRD45	Testis	ENSG00000161202	DVL3	WNT	-0.863062	4.34006e-123	1.26453e-120	na
rs941989	ENSG00000183831	ANKRD45	Testis	ENSG00000162337	LRP5	WNT	-0.794166	2.76221e-90	1.08324e-88	na
rs941989	ENSG00000183831	ANKRD45	Testis	ENSG00000162552	WNT4	WNT	-0.520905	6.78613e-30	3.36314e-29	na
rs941989	ENSG00000183831	ANKRD45	Testis	ENSG00000163251	FZD5	WNT	-0.760746	1.33003e-78	3.00699e-77	na
rs941989	ENSG00000183831	ANKRD45	Testis	ENSG00000164930	FZD6	WNT	-0.550698	6.89248e-34	3.92116e-33	na
rs941989	ENSG00000183831	ANKRD45	Testis	ENSG00000165879	FRAT1	WNT	0.641908	5.41366e-49	4.87056e-48	na
rs941989	ENSG00000183831	ANKRD45	Testis	ENSG00000168036	CTNNB1	WNT	-0.823654	1.48286e-102	1.22074e-100	na
rs941989	ENSG00000183831	ANKRD45	Testis	ENSG00000169884	WNT10B	WNT	0.558397	5.49492e-35	3.24228e-34	na
rs941989	ENSG00000183831	ANKRD45	Testis	ENSG00000174804	FZD4	WNT	-0.747679	1.52203e-74	2.96168e-73	na
rs941989	ENSG00000183831	ANKRD45	Testis	ENSG00000180340	FZD2	WNT	-0.780722	2.44148e-85	7.37697e-84	na
rs941989	ENSG00000183831	ANKRD45	Testis	ENSG00000181274	FRAT2	WNT	0.735137	7.07006e-71	1.20879e-69	na
rs941989	ENSG00000183831	ANKRD45	Testis	ENSG00000184675	AMER1	WNT	-0.795885	6.05455e-91	2.47248e-89	na
rs941989	ENSG00000183831	ANKRD45	Testis	ENSG00000188763	FZD9	WNT	0.665103	1.06682e-53	1.0909e-52	na
rs941989	ENSG00000183831	ANKRD45	Testis	ENSG00000196781	TLE1	WNT	-0.578829	4.80339e-38	3.13327e-37	na
rs9425430	ENSG00000183831	ANKRD45	Testis	ENSG00000004975	DVL2	WNT	-0.841095	6.00443e-111	8.37512e-109	na
rs9425430	ENSG00000183831	ANKRD45	Testis	ENSG00000061492	WNT8A	WNT	0.631143	6.05525e-47	5.15089e-46	na
rs9425430	ENSG00000183831	ANKRD45	Testis	ENSG00000065717	TLE2	WNT	-0.628273	2.06344e-46	1.7299e-45	na
rs9425430	ENSG00000183831	ANKRD45	Testis	ENSG00000075290	WNT8B	WNT	0.643996	2.12054e-49	1.92845e-48	na
rs9425430	ENSG00000183831	ANKRD45	Testis	ENSG00000082701	GSK3B	WNT	0.597883	4.25436e-41	3.05367e-40	na
rs9425430	ENSG00000183831	ANKRD45	Testis	ENSG00000085741	WNT11	WNT	-0.72418	7.69374e-68	1.19407e-66	na
rs9425430	ENSG00000183831	ANKRD45	Testis	ENSG00000099949	LZTR1	WNT	-0.585932	3.69111e-39	2.49443e-38	na
rs9425430	ENSG00000183831	ANKRD45	Testis	ENSG00000102312	PORCN	WNT	-0.685209	3.91934e-58	4.55458e-57	na
rs9425430	ENSG00000183831	ANKRD45	Testis	ENSG00000104332	SFRP1	WNT	-0.757093	1.92461e-77	4.16543e-76	na
rs9425430	ENSG00000183831	ANKRD45	Testis	ENSG00000104371	DKK4	WNT	0.657052	5.11138e-52	4.99506e-51	na
rs9425430	ENSG00000183831	ANKRD45	Testis	ENSG00000105989	WNT2	WNT	0.641361	6.90973e-49	6.19897e-48	na
rs9425430	ENSG00000183831	ANKRD45	Testis	ENSG00000106483	SFRP4	WNT	-0.644437	1.73825e-49	1.58482e-48	na
rs9425430	ENSG00000183831	ANKRD45	Testis	ENSG00000106829	TLE4	WNT	0.7644	8.74725e-80	2.07043e-78	na
rs9425430	ENSG00000183831	ANKRD45	Testis	ENSG00000111186	WNT5B	WNT	-0.712897	7.29768e-65	1.03254e-63	na
rs9425430	ENSG00000183831	ANKRD45	Testis	ENSG00000111432	FZD10	WNT	-0.628928	1.56177e-46	1.31336e-45	na
rs9425430	ENSG00000183831	ANKRD45	Testis	ENSG00000111642	CHD4	WNT	-0.63306	2.64969e-47	2.27442e-46	na
rs9425430	ENSG00000183831	ANKRD45	Testis	ENSG00000124479	NDP	WNT	-0.698752	2.49954e-61	3.17335e-60	na
rs9425430	ENSG00000183831	ANKRD45	Testis	ENSG00000138795	LEF1	WNT	0.772236	2.15419e-82	5.69366e-81	na
rs9425430	ENSG00000183831	ANKRD45	Testis	ENSG00000140332	TLE3	WNT	0.584532	6.15244e-39	4.12716e-38	na
rs9425430	ENSG00000183831	ANKRD45	Testis	ENSG00000143816	WNT9A	WNT	-0.797329	1.67345e-91	7.049e-90	na
rs9425430	ENSG00000183831	ANKRD45	Testis	ENSG00000145423	SFRP2	WNT	-0.568173	2.01016e-36	1.24269e-35	na
rs9425430	ENSG00000183831	ANKRD45	Testis	ENSG00000148737	TCF7L2	WNT	-0.835626	3.27864e-108	3.89379e-106	na
rs9425430	ENSG00000183831	ANKRD45	Testis	ENSG00000154764	WNT7A	WNT	0.794904	1.44204e-90	5.75967e-89	na
rs9425430	ENSG00000183831	ANKRD45	Testis	ENSG00000155011	DKK2	WNT	-0.598342	3.57136e-41	2.56962e-40	na
rs9425430	ENSG00000183831	ANKRD45	Testis	ENSG00000155760	FZD7	WNT	-0.566858	3.15706e-36	1.93849e-35	na
rs9425430	ENSG00000183831	ANKRD45	Testis	ENSG00000157240	FZD1	WNT	-0.822241	6.45583e-102	5.10317e-100	na
rs9425430	ENSG00000183831	ANKRD45	Testis	ENSG00000161202	DVL3	WNT	-0.863062	4.34006e-123	1.26453e-120	na
rs9425430	ENSG00000183831	ANKRD45	Testis	ENSG00000162337	LRP5	WNT	-0.794166	2.76221e-90	1.08324e-88	na
rs9425430	ENSG00000183831	ANKRD45	Testis	ENSG00000162552	WNT4	WNT	-0.520905	6.78613e-30	3.36314e-29	na
rs9425430	ENSG00000183831	ANKRD45	Testis	ENSG00000163251	FZD5	WNT	-0.760746	1.33003e-78	3.00699e-77	na
rs9425430	ENSG00000183831	ANKRD45	Testis	ENSG00000164930	FZD6	WNT	-0.550698	6.89248e-34	3.92116e-33	na
rs9425430	ENSG00000183831	ANKRD45	Testis	ENSG00000165879	FRAT1	WNT	0.641908	5.41366e-49	4.87056e-48	na
rs9425430	ENSG00000183831	ANKRD45	Testis	ENSG00000168036	CTNNB1	WNT	-0.823654	1.48286e-102	1.22074e-100	na
rs9425430	ENSG00000183831	ANKRD45	Testis	ENSG00000169884	WNT10B	WNT	0.558397	5.49492e-35	3.24228e-34	na
rs9425430	ENSG00000183831	ANKRD45	Testis	ENSG00000174804	FZD4	WNT	-0.747679	1.52203e-74	2.96168e-73	na
rs9425430	ENSG00000183831	ANKRD45	Testis	ENSG00000180340	FZD2	WNT	-0.780722	2.44148e-85	7.37697e-84	na
rs9425430	ENSG00000183831	ANKRD45	Testis	ENSG00000181274	FRAT2	WNT	0.735137	7.07006e-71	1.20879e-69	na
rs9425430	ENSG00000183831	ANKRD45	Testis	ENSG00000184675	AMER1	WNT	-0.795885	6.05455e-91	2.47248e-89	na
rs9425430	ENSG00000183831	ANKRD45	Testis	ENSG00000188763	FZD9	WNT	0.665103	1.06682e-53	1.0909e-52	na
rs9425430	ENSG00000183831	ANKRD45	Testis	ENSG00000196781	TLE1	WNT	-0.578829	4.80339e-38	3.13327e-37	na
rs9425766	ENSG00000183831	ANKRD45	Testis	ENSG00000004975	DVL2	WNT	-0.841095	6.00443e-111	8.37512e-109	na
rs9425766	ENSG00000183831	ANKRD45	Testis	ENSG00000061492	WNT8A	WNT	0.631143	6.05525e-47	5.15089e-46	na
rs9425766	ENSG00000183831	ANKRD45	Testis	ENSG00000065717	TLE2	WNT	-0.628273	2.06344e-46	1.7299e-45	na
rs9425766	ENSG00000183831	ANKRD45	Testis	ENSG00000075290	WNT8B	WNT	0.643996	2.12054e-49	1.92845e-48	na
rs9425766	ENSG00000183831	ANKRD45	Testis	ENSG00000082701	GSK3B	WNT	0.597883	4.25436e-41	3.05367e-40	na
rs9425766	ENSG00000183831	ANKRD45	Testis	ENSG00000085741	WNT11	WNT	-0.72418	7.69374e-68	1.19407e-66	na
rs9425766	ENSG00000183831	ANKRD45	Testis	ENSG00000099949	LZTR1	WNT	-0.585932	3.69111e-39	2.49443e-38	na
rs9425766	ENSG00000183831	ANKRD45	Testis	ENSG00000102312	PORCN	WNT	-0.685209	3.91934e-58	4.55458e-57	na
rs9425766	ENSG00000183831	ANKRD45	Testis	ENSG00000104332	SFRP1	WNT	-0.757093	1.92461e-77	4.16543e-76	na
rs9425766	ENSG00000183831	ANKRD45	Testis	ENSG00000104371	DKK4	WNT	0.657052	5.11138e-52	4.99506e-51	na
rs9425766	ENSG00000183831	ANKRD45	Testis	ENSG00000105989	WNT2	WNT	0.641361	6.90973e-49	6.19897e-48	na
rs9425766	ENSG00000183831	ANKRD45	Testis	ENSG00000106483	SFRP4	WNT	-0.644437	1.73825e-49	1.58482e-48	na
rs9425766	ENSG00000183831	ANKRD45	Testis	ENSG00000106829	TLE4	WNT	0.7644	8.74725e-80	2.07043e-78	na
rs9425766	ENSG00000183831	ANKRD45	Testis	ENSG00000111186	WNT5B	WNT	-0.712897	7.29768e-65	1.03254e-63	na
rs9425766	ENSG00000183831	ANKRD45	Testis	ENSG00000111432	FZD10	WNT	-0.628928	1.56177e-46	1.31336e-45	na
rs9425766	ENSG00000183831	ANKRD45	Testis	ENSG00000111642	CHD4	WNT	-0.63306	2.64969e-47	2.27442e-46	na
rs9425766	ENSG00000183831	ANKRD45	Testis	ENSG00000124479	NDP	WNT	-0.698752	2.49954e-61	3.17335e-60	na
rs9425766	ENSG00000183831	ANKRD45	Testis	ENSG00000138795	LEF1	WNT	0.772236	2.15419e-82	5.69366e-81	na
rs9425766	ENSG00000183831	ANKRD45	Testis	ENSG00000140332	TLE3	WNT	0.584532	6.15244e-39	4.12716e-38	na
rs9425766	ENSG00000183831	ANKRD45	Testis	ENSG00000143816	WNT9A	WNT	-0.797329	1.67345e-91	7.049e-90	na
rs9425766	ENSG00000183831	ANKRD45	Testis	ENSG00000145423	SFRP2	WNT	-0.568173	2.01016e-36	1.24269e-35	na
rs9425766	ENSG00000183831	ANKRD45	Testis	ENSG00000148737	TCF7L2	WNT	-0.835626	3.27864e-108	3.89379e-106	na
rs9425766	ENSG00000183831	ANKRD45	Testis	ENSG00000154764	WNT7A	WNT	0.794904	1.44204e-90	5.75967e-89	na
rs9425766	ENSG00000183831	ANKRD45	Testis	ENSG00000155011	DKK2	WNT	-0.598342	3.57136e-41	2.56962e-40	na
rs9425766	ENSG00000183831	ANKRD45	Testis	ENSG00000155760	FZD7	WNT	-0.566858	3.15706e-36	1.93849e-35	na
rs9425766	ENSG00000183831	ANKRD45	Testis	ENSG00000157240	FZD1	WNT	-0.822241	6.45583e-102	5.10317e-100	na
rs9425766	ENSG00000183831	ANKRD45	Testis	ENSG00000161202	DVL3	WNT	-0.863062	4.34006e-123	1.26453e-120	na
rs9425766	ENSG00000183831	ANKRD45	Testis	ENSG00000162337	LRP5	WNT	-0.794166	2.76221e-90	1.08324e-88	na
rs9425766	ENSG00000183831	ANKRD45	Testis	ENSG00000162552	WNT4	WNT	-0.520905	6.78613e-30	3.36314e-29	na
rs9425766	ENSG00000183831	ANKRD45	Testis	ENSG00000163251	FZD5	WNT	-0.760746	1.33003e-78	3.00699e-77	na
rs9425766	ENSG00000183831	ANKRD45	Testis	ENSG00000164930	FZD6	WNT	-0.550698	6.89248e-34	3.92116e-33	na
rs9425766	ENSG00000183831	ANKRD45	Testis	ENSG00000165879	FRAT1	WNT	0.641908	5.41366e-49	4.87056e-48	na
rs9425766	ENSG00000183831	ANKRD45	Testis	ENSG00000168036	CTNNB1	WNT	-0.823654	1.48286e-102	1.22074e-100	na
rs9425766	ENSG00000183831	ANKRD45	Testis	ENSG00000169884	WNT10B	WNT	0.558397	5.49492e-35	3.24228e-34	na
rs9425766	ENSG00000183831	ANKRD45	Testis	ENSG00000174804	FZD4	WNT	-0.747679	1.52203e-74	2.96168e-73	na
rs9425766	ENSG00000183831	ANKRD45	Testis	ENSG00000180340	FZD2	WNT	-0.780722	2.44148e-85	7.37697e-84	na
rs9425766	ENSG00000183831	ANKRD45	Testis	ENSG00000181274	FRAT2	WNT	0.735137	7.07006e-71	1.20879e-69	na
rs9425766	ENSG00000183831	ANKRD45	Testis	ENSG00000184675	AMER1	WNT	-0.795885	6.05455e-91	2.47248e-89	na
rs9425766	ENSG00000183831	ANKRD45	Testis	ENSG00000188763	FZD9	WNT	0.665103	1.06682e-53	1.0909e-52	na
rs9425766	ENSG00000183831	ANKRD45	Testis	ENSG00000196781	TLE1	WNT	-0.578829	4.80339e-38	3.13327e-37	na
rs16888021	ENSG00000184465	WDR27	Adipose - Visceral (Omentum)	ENSG00000186575	NF2	HIPPO	-0.527601	1.35723e-41	6.62191e-40	3
rs16888021	ENSG00000184465	WDR27	Adipose - Visceral (Omentum)	ENSG00000186575	NF2	HIPPO	-0.527601	1.35723e-41	6.62191e-40	3
rs16888021	ENSG00000184465	WDR27	Adipose - Visceral (Omentum)	ENSG00000213923	CSNK1E	HIPPO	0.60042	2.41247e-56	2.77232e-54	2
rs16888021	ENSG00000184465	WDR27	Adipose - Visceral (Omentum)	ENSG00000213923	CSNK1E	HIPPO	0.60042	2.41247e-56	2.77232e-54	2
rs16888021	ENSG00000184465	WDR27	Heart - Atrial Appendage	ENSG00000064393	HIPK2	HIPPO	-0.631236	2.13698e-51	1.58103e-49	3
rs16888021	ENSG00000184465	WDR27	Heart - Atrial Appendage	ENSG00000064393	HIPK2	HIPPO	-0.631236	2.13698e-51	1.58103e-49	3
rs16888021	ENSG00000184465	WDR27	Heart - Atrial Appendage	ENSG00000131023	LATS1	HIPPO	0.50623	1.16465e-30	2.67584e-29	3
rs16888021	ENSG00000184465	WDR27	Heart - Atrial Appendage	ENSG00000131023	LATS1	HIPPO	0.50623	1.16465e-30	2.67584e-29	3
rs16888021	ENSG00000184465	WDR27	Heart - Atrial Appendage	ENSG00000187079	TEAD1	HIPPO	-0.514489	8.91885e-32	2.18061e-30	3
rs16888021	ENSG00000184465	WDR27	Heart - Atrial Appendage	ENSG00000187079	TEAD1	HIPPO	-0.514489	8.91885e-32	2.18061e-30	3
rs16888021	ENSG00000184465	WDR27	Heart - Atrial Appendage	ENSG00000213923	CSNK1E	HIPPO	0.728307	1.49084e-75	5.01926e-73	2
[truncated: 82 more rows]

## Sheet: Supplementary Data 5
Supplementary Data 5: pPSS AUCs and p-values across PGS clumps and p-value optimal thresholds
[truncated: 121 more rows]

## Sheet: Supplementary Data 6
Supplementary Data 6: survival analysis results
[truncated: 118 more rows]

[truncated: 6 more sheets: Supplementary Data 7, Supplementary Data 8, Supplementary Data 9, Supplementary Data 10, Supplementary Data 11, Supplementary Data 12]
